# Supplementary material for: Improved chilling tolerance in glasshouse-grown potted sweet basil by end-of-production, short-duration supplementary far red light
Source: Front Plant Sci. 2023 Aug 16;14:1239010. doi: 10.3389/fpls.2023.1239010 (PMC10468977; doi:10.3389/fpls.2023.1239010)
Supplement: Supplementary file 2 [file DataSheet_2.xlsx]

## Sheet: Sheet1
Log 2 FKPM
	Arabidopsis orthologue	Mid -FR	Mid +FR	Post -FR	Post +FR
	AT1G01040	3.69377	4.67864	3.12598	3.78973
	AT1G01050	5.31034	5.94996	5.52037	5.46314
	AT1G01060	7.69272	4.62527	8.51252	7.26275
	AT1G01090	6.61442	6.52895	6.26772	6.45434
	AT1G01120	4.67271	5.51743	4.64695	4.84975
	AT1G01140	5.07653	4.61843	4.64885	4.9528
	AT1G01170	5.87172	5.97568	5.52669	5.96243
	AT1G01180	5.43029	4.80864	3.73958	5.352
	AT1G01200	3.46467	2.32481	3.32337	3.10601
	AT1G01220	3.03386	3.72356	2.89336	2.82985
	AT1G01230	4.96878	6.46983	4.67751	5.33902
	AT1G01300	3.808	3.24641	1.75862	3.21062
	AT1G01320	4.28059	5.19633	4.29315	4.58135
	AT1G01350	4.18004	4.9447	4.25323	4.14731
	AT1G01360	4.72738	6.36083	4.39186	5.13326
	AT1G01370	3.12598	2.46728	2.33914	2.20163
	AT1G01430	4.53232	5.21257	4.26978	4.57592
	AT1G01470	2.88947	2.26003	1.85997	2.51096
	AT1G01490	5.77851	8.02457	5.04901	5.67154
	AT1G01500	3.37226	3.98778	2.37573	3.49825
	AT1G01540	5.38647	5.29934	4.97846	5.06141
	AT1G01550	4.55385	4.95996	4.84338	4.72258
	AT1G01560	2.88557	3.97545	2.47768	3.07039
	AT1G01580	4.4451	4.43729	3.65335	4.12598
	AT1G01590	3.73064	3.97728	3.81711	3.39575
	AT1G01610	5.28666	4.8526	5.22149	5.22242
	AT1G01620	6.62596	6.25262	6.21291	6.45463
	AT1G01630	4.23215	3.84532	4.38036	4.54246
	AT1G01650	4.82497	6.04575	4.24473	4.83855
	AT1G01680	3.56438	3.98641	2.74631	2.26303
	AT1G01710	4.57451	4.83727	4.03151	4.40168
	AT1G01720	4.84222	5.93817	7.72799	5.0781
	AT1G01730	4.42156	4.60644	3.96901	4.53667
	AT1G01770	3.47249	4.59096	2.74308	3.73769
	AT1G01790	6.16792	6.50478	5.95598	6.47427
	AT1G01800	4.67186	7.2878	1.61824	5.33807
	AT1G01820	6.11657	7.82182	5.33321	6.45628
	AT1G01860	3.70543	4.36212	3.06781	3.75542
	AT1G01900	4.39209	5.57743	2.89466	4.44427
	AT1G01930	2.93546	3.9279	2.47768	2.58976
	AT1G01950	3.32625	4.06393	3.28244	3.40259
	AT1G01960	2.98185	4.21568	1.76977	3.12102
	AT1G01980	5.51633	6.35279	4.29425	5.72982
	AT1G02065	3.18031	1.40871	1.50335	2.23726
	AT1G02080	4.49121	4.87458	3.91488	4.35128
	AT1G02090	3.94298	4.67841	3.67942	4.06609
	AT1G02100	4.00899	4.45681	3.54597	3.70819
	AT1G02110	3.65191	4.89336	4.71918	3.89142
	AT1G02120	3.43563	4.04963	3.19219	3.19535
	AT1G02130	5.19121	5.39883	4.91193	5.0045
	AT1G02140	5.62659	5.78319	5.32211	5.66263
	AT1G02150	4.47586	5.14307	3.43909	4.36555
	AT1G02160	4.68874	5.0009	3.77189	4.80478
	AT1G02170	3.32337	4.4957	2.85997	3.76818
	AT1G02180	3.30159	2.72901	3.01525	2.92979
	AT1G02205	4.59787	4.68141	3.63683	4.47328
	AT1G02260	4.42995	3.24907	2.9279	3.93617
	AT1G02330	3.64693	4.05079	3.30597	3.64731
	AT1G02370	4.19535	5.14568	3.86196	4.26754
	AT1G02410	3.81762	4.32337	3.58376	3.65421
	AT1G02475	4.74989	4.90609	4.25802	4.82341
	AT1G02500	5.63125	5.22612	5.75862	5.45812
	AT1G02560	7.70148	7.98314	7.12122	7.89142
	AT1G02620	4.87431	5.04745	4.74739	5.30086
	AT1G02660	3.81455	5.25235	3.49953	1.89918
	AT1G02680	3.63807	4.60644	3.64616	3.31034
	AT1G02800	2.90881	-0.358454	3.3799	2.21101
	AT1G02816	3.14975	3.25248	2.50462	2.77189
	AT1G02840	6.57024	7.40778	6.35465	6.68447
	AT1G02850	5.65535	6.16866	5.93813	5.67976
	AT1G02860	3.99186	4.40259	3.22959	3.50589
	AT1G02870	3.8077	4.71918	2.50674	3.96501
	AT1G02890	4.78921	5.55508	4.45838	4.80746
	AT1G02910	4.77545	5.0691	4.18646	4.84235
	AT1G02920	5.31832	5.35861	5.06738	5.40837
	AT1G02950	5.95745	5.83567	5.34767	5.70998
	AT1G03000	4.50568	5.10462	3.82375	4.23113
	AT1G03060	3.63537	4.59315	3.51937	3.64424
	AT1G03070	4.37851	5.34837	4.23189	4.488
	AT1G03080	4.17999	4.29308	3.55631	3.79223
	AT1G03090	3.99216	6.11562	3.13203	3.47032
	AT1G03110	3.70266	3.77821	3.05398	3.41954
	AT1G03130	12.3328	11.3897	11.3518	12.0905
	AT1G03140	4.36247	4.77979	3.90761	4.3766
	AT1G03150	5.66959	4.44758	5.58466	5.05788
	AT1G03160	5.82502	6.81679	4.52074	6.13771
	AT1G03190	3.73931	3.95838	2.55582	3.39438
	AT1G03220	4.47552	5.44989	2.96655	4.25374
	AT1G03230	4.43296	5.52732	3.24641	3.74201
	AT1G03250	5.33342	5.5735	5.13627	5.30834
	AT1G03260	4.80168	5.20203	3.86295	4.71094
	AT1G03270	3.42021	5.0217	3.23573	4.0197
	AT1G03280	3.60348	4.71425	3.08321	3.59783
	AT1G03290	4.6744	5.54489	4.68229	4.96162
	AT1G03330	4.46837	4.69636	4.18719	4.45461
	AT1G03340	7.29627	7.00529	7.5769	8.04149
	AT1G03350	4.72137	4.8339	3.69822	4.52105
	AT1G03360	3.17951	4.16027	2.4489	3.2765
	AT1G03365	3.31143	3.93829	3.00315	3.60288
	AT1G03370	3.17898	4.03562	1.95233	3.36411
	AT1G03440	3.7126	3.5373	1.50589	3.07382
	AT1G03475	6.53076	6.49612	5.96209	6.27916
	AT1G03495	4.35191	4.51033	3.74953	4.80012
	AT1G03520	3.17951	3.33199	1.74416	2.26604
	AT1G03550	7.98982	8.67878	8.26106	8.13561
	AT1G03560	4	4.67525	3.61353	4.06867
	AT1G03590	3.56071	3.79494	3.36737	3.60999
	AT1G03600	7.78756	6.6962	5.8358	7.40335
	AT1G03610	3.33914	3.98368	3.09592	3.85798
	AT1G03630	9.62295	7.91394	8.4208	8.86011
	AT1G03687	3.07039	2.83592	1.86394	2.46205
	AT1G03810	4.34837	5.39421	3.94392	4.71507
	AT1G03840	3.51916	5.10518	2.90207	2.95884
	AT1G03860	4.51759	5.28744	3.87332	4.80529
	AT1G03870	5.08491	4.98687	4.46467	4.91073
	AT1G03900	4.19849	5.29444	3.73769	4.49378
	AT1G03905	4.51791	3.96347	4.916	4.57954
	AT1G03910	3.64655	4.37365	3.47552	3.71223
	AT1G03930	4.29205	5.34536	5.07788	4.87381
	AT1G03940	4.45483	4.38128	3.34341	4.72792
	AT1G03950	3.66221	4.69237	3.33914	4.0063
	AT1G03980	3.19298	4.11478	2.60526	3.30378
	AT1G04080	5.79416	6.72687	5.96324	6.00557
	AT1G04110	4.27053	5.8516	3.00216	4.3417
	AT1G04120	3.85997	4.02857	3.17792	3.14078
	AT1G04140	3.25248	4.09972	2.95977	3.31542
	AT1G04170	5.16538	5.11742	5.77742	5.21865
	AT1G04200	3.97453	3.51223	2.58736	3.73985
	AT1G04210	3.7666	4.61589	3.45418	3.83188
	AT1G04220	4.1643	3.64847	2.15056	3.06695
	AT1G04230	5.76871	6.09993	5.48446	6.1918
	AT1G04240	4.59206	4.60585	5.48236	4.63401
	AT1G04260	4.93145	5.24907	4.23266	4.93003
	AT1G04280	4.63894	5.65112	3.62234	4.55827
	AT1G04290	4.67864	4.99005	4.33521	4.44923
	AT1G04300	3.59216	4.5472	3.11437	3.65421
	AT1G04340	4.88996	4.8902	5.53465	5.30542
	AT1G04400	4.50182	5.0485	3.426	4.49825
	AT1G04410	6.15846	7.33181	6.82941	6.53535
	AT1G04420	4.9934	4.68313	4.63958	5.04264
	AT1G04430	4.56803	5.19397	4.35156	4.67638
	AT1G04510	5.29637	5.79012	5.22815	5.17901
	AT1G04520	3.41007	3.75007	3.7137	3.02414
	AT1G04555	4.3427	4.57773	4.06996	4.17951
	AT1G04590	2.72901	3.68818	2.41684	2.9855
	AT1G04620	4.06824	4.87455	4.10476	4.45319
	AT1G04640	4.07895	4.91337	3.74524	3.97407
	AT1G04680	4.42291	3.78346	3.57046	4.71094
	AT1G04690	5.4843	5.89845	5.09043	5.31741
	AT1G04700	3.72683	4.18507	3.22497	3.72247
	AT1G04750	5.77307	6.46956	5.88032	5.488
	AT1G04790	3.43162	4.05658	2.70266	3.57652
	AT1G04810	4.87276	5.45168	4.52446	4.85378
	AT1G04820	9.28329	9.47181	8.67964	9.52423
	AT1G04830	3.46728	4.12681	2.51854	3.27053
	AT1G04850	5.16551	5.72028	4.97189	5.05115
	AT1G04870	4.09887	4.44493	4.14649	4.18626
	AT1G04910	4.01346	3.86592	3.50716	3.87774
	AT1G04940	6.47776	6.9357	6.21975	6.49969
	AT1G04950	4.32948	5.12784	4.09887	4.43129
	AT1G04980	3.70016	4.86765	3.53356	3.80478
	AT1G04990	4.10559	5.02259	3.56499	4.87578
	AT1G05010	7.25257	7.87995	7.64484	7.66054
	AT1G05060	3.79597	5.2356	3.16511	4.18481
	AT1G05070	4.18269	4.20789	3.82477	4.25701
	AT1G05140	5.14704	5.68211	4.10322	5.43274
	AT1G05150	3.59694	3.74953	2.60288	3.3505
	AT1G05170	3.92125	4.01792	3.74216	4.10541
	AT1G05180	3.34009	4.08179	3.08576	3.51096
	AT1G05190	6.65044	6.50287	6.32558	6.40697
	AT1G05200	4.75409	4.7137	4.48414	4.71149
	AT1G05205	5.47119	5.98231	5.21607	5.56499
	AT1G05210	3.15056	3.7301	2.74631	3.95884
	AT1G05230	3.904	2.83996	2.30159	3.0072
	AT1G05270	4.33342	4.58716	3.75168	4.09255
	AT1G05350	4.01644	5.18864	4.14866	4.22342
	AT1G05385	4.10224	4.31542	3.24717	4.09297
	AT1G05410	2.91648	3.52168	2.14241	2.853
	AT1G05470	3.51602	4.52795	3.10098	3.03914
	AT1G05500	3.91025	4.57107	3.88606	4.06824
	AT1G05520	3.75007	5.03738	4.08491	4.30232
	AT1G05530	4.66704	3.93923	3.46989	4.20046
	AT1G05570	4.24413	6.18383	4.1914	4.48848
	AT1G05590	3.9472	5.09923	2.90497	4.08972
	AT1G05620	3.76341	4.02503	3.5656	3.70192
	AT1G05630	4.30305	0.965938	2.90881	2.85864
	AT1G05640	3.75756	4.81686	2.8748	3.77241
	AT1G05675	4.82615	5.72192	4.61041	4.95267
	AT1G05680	4.70093	5.13417	4.2778	4.87498
	AT1G05720	5.22381	5.26791	4.55582	5.2891
	AT1G05780	3.85898	4.62585	3.25701	4.31325
	AT1G05805	4.29499	4.86542	3.46336	4.27128
	AT1G05820	3.87545	4.81335	3.97116	4.25852
	AT1G05850	7.50441	6.37944	7.58799	7.07828
	AT1G05910	4.24982	4.9479	3.71644	4.11437
	AT1G05970	4.64933	4.93404	4.0798	4.75889
	AT1G05990	2.61824	3.2555	4.88264	2.37851
	AT1G06070	3.85433	4.20372	6.29744	3.68781
	AT1G06110	3.71534	4.44741	3.11228	3.72982
	AT1G06130	4.83946	4.6603	4.39369	4.35191
	AT1G06150	2.96901	3.87283	1.11103	2.89918
	AT1G06190	4.40395	5.04264	2.51475	4.40531
	AT1G06200	4.58466	5.05702	4.69349	4.60199
	AT1G06210	3.59216	4.58916	2.9542	3.62293
	AT1G06220	3.51265	4.24159	3.05716	3.63266
	AT1G06230	3.83458	4.19009	3.54391	3.69191
	AT1G06240	3.40871	3.64155	2.76129	2.89724
	AT1G06310	3.05224	4.48993	2.52857	3.26228
	AT1G06330	2.54597	3.10266	2.62293	2.08406
	AT1G06380	3.48027	3.98368	2.66676	3.53232
	AT1G06390	4.25751	5.33128	4.25121	4.47422
	AT1G06430	5.6844	6.00663	5.86925	6.14068
	AT1G06440	2.75275	3.72356	3.19061	3.14241
	AT1G06460	4.64587	9.65889	1.51349	5.85817
	AT1G06550	4.01465	3.43652	4.40213	3.68182
	AT1G06560	3.57046	4.00988	2.60644	3.45418
	AT1G06570	5.72863	6.71146	4.96128	5.72083
	AT1G06620	3.56403	4.52991	3.28751	4.27554
	AT1G06640	3.95606	5.01436	4.23189	4.0197
	AT1G06650	4.13258	4.68173	3.94486	4.68229
	AT1G06680	10.28	9.59045	9.94644	10.0373
	AT1G06690	6.50637	5.83542	6.56392	6.99831
	AT1G06700	4.8702	4.51012	4.45921	4.55929
	AT1G06720	3.99729	4.80941	3.45681	4.14187
	AT1G06730	2.82171	3.76129	1.95233	3.24945
	AT1G06740	3.37796	3.99367	2.4782	3.22497
	AT1G06790	3.69377	4.24031	2.76341	3.39917
	AT1G06820	5.00113	5.08789	4.2817	5.06026
	AT1G06840	3.86404	5.28474	3.06143	4.63604
	AT1G06890	4.43429	4.60792	3.81762	4.34412
	AT1G06900	4.09255	5.01056	3.3067	3.91839
	AT1G06950	5.3378	5.75174	4.85037	5.28374
	AT1G06960	3.45154	2.72465	2.5509	3.28836
	AT1G07010	4.77056	4.72833	5.11801	5.07253
	AT1G07030	4.75796	5.54705	4.84398	4.96982
	AT1G07040	5.61843	6.75676	4.37365	5.27202
	AT1G07080	5.6626	6.50233	4.51349	6.1122
	AT1G07110	4.7327	5.75355	4.71951	4.65878
	AT1G07170	5.35727	6.01266	5.06083	5.39025
	AT1G07210	4.12846	4.2032	3.0268	3.95606
	AT1G07230	4.68378	5.42113	4.14358	4.69129
	AT1G07250	4.29939	4.35614	3.31615	4.36877
	AT1G07260	3.07553	3.79805	1.67356	2.88947
	AT1G07280	4.68276	6.80293	4.2032	5.62975
	AT1G07310	5.04658	6.37938	4.40599	4.90785
	AT1G07320	7.22513	7.12602	7.01755	7.23732
	AT1G07340	4.19613	4.21412	3.3799	4.34837
	AT1G07350	3.57289	4.61058	3.74846	3.0197
	AT1G07360	6.39917	7.41566	6.05072	6.07017
	AT1G07380	3.70929	3.93546	2.40327	2.80116
	AT1G07390	5.9689	6.35808	4.90617	6.58624
	AT1G07400	4.17951	5.48768	5.27612	4.83137
	AT1G07410	3.81762	4.45921	3.41143	3.96778
	AT1G07420	4.78673	4.50985	4.37678	4.82324
	AT1G07470	4.13484	4.72438	3.78607	4.11478
	AT1G07480	3.84499	4.45088	3.42626	3.95233
	AT1G07510	5.36259	5.81079	4.64463	5.37295
	AT1G07530	3.72028	4.90188	4.414	3.50894
	AT1G07540	4.01926	5.63851	2.39369	4.0505
	AT1G07570	4.19167	4.83154	3.68295	3.96886
	AT1G07630	3.82477	3.88264	2.45418	3.62176
	AT1G07650	4.96394	5.42601	4.67129	5.08969
	AT1G07660	6.5624	6.26301	5.89312	5.98482
	AT1G07670	4.01792	4.62527	4.03738	3.95327
	AT1G07705	4.45187	5.41041	3.85898	4.78686
	AT1G07710	4.55234	5.46401	3.53812	4.58135
	AT1G07720	3.91552	3.53543	3.46205	4.18626
	AT1G07750	3.90785	3.72356	3.76022	4.24945
	AT1G07770	5.74452	5.96599	5.57056	5.7271
	AT1G07780	3.63459	3.7939	3.07895	3.51854
	AT1G07790	6.80734	5.89738	6.41836	5.69754
	AT1G07810	3.9991	5.05007	4.28021	4.05224
	AT1G07830	4.05224	4.70625	3.5601	3.91982
	AT1G07840	2.93546	3.29278	1.83188	3.04264
	AT1G07890	7.60558	8.09889	8.23681	7.85187
	AT1G07900	3.07895	4.38612	2.70708	3.26003
	AT1G07910	3.58616	4.15299	1.88362	3.18903
	AT1G07930	6.81876	7.34536	6.51037	6.97286
	AT1G07950	4.28614	4.93357	4.0027	4.18507
	AT1G07960	6.04221	7.7703	4.63575	5.32661
	AT1G07990	4.25232	4.88538	4.05537	4.27113
	AT1G08030	2.98732	2.90304	2.48543	2.50335
	AT1G08070	4.23522	4.77637	3.57067	4.07082
	AT1G08190	4.2162	4.67845	3.54844	3.86921
	AT1G08200	5.15129	4.55631	5.56267	5.47015
	AT1G08250	3.74604	3.49601	4.09255	3.35685
	AT1G08260	3.69711	3.79077	3.63343	3.60288
	AT1G08280	3.35332	3.1565	2.26704	3.20059
	AT1G08360	7.9755	8.20038	8.07932	7.96443
	AT1G08370	4.38991	4.54411	4.26641	4.39266
	AT1G08380	9.82412	8.72905	9.34972	9.68681
	AT1G08390	4.40122	4.85748	3.63923	4.03826
	AT1G08410	3.35021	3.73487	2.49467	3.28392
	AT1G08420	2.89142	3.79597	2.99277	3.10266
	AT1G08450	6.32953	7.51678	5.48293	6.61659
	AT1G08460	3.30597	3.8166	2.32625	3.16672
	AT1G08465	5.12639	4.7325	4.95798	4.87135
	AT1G08470	4.852	4.7252	4.14568	4.75542
	AT1G08480	5.30889	5.51854	4.46434	5.18587
	AT1G08490	5.25745	5.94829	5.10098	5.27451
	AT1G08500	3.89336	3.91504	3.34127	3.59634
	AT1G08510	4.89239	4.62352	3.56742	4.92944
	AT1G08520	5.23381	5.5373	5.01279	4.92576
	AT1G08530	4.81489	5.28602	4.2162	4.84933
	AT1G08540	6.16162	6.53481	5.7158	6.07902
	AT1G08550	6.76717	7.06889	6.25443	6.71328
	AT1G08570	5.62073	6.15492	5.22651	5.62278
	AT1G08580	5.0955	5.4192	4.22959	4.95187
	AT1G08600	4.34672	5.16952	3.9543	4.16698
	AT1G08610	2.1635	3.33199	1.13093	2.69599
	AT1G08620	4.12722	4.73308	3.09845	4.03254
	AT1G08630	4.6013	5.99624	4.29131	4.56071
	AT1G08640	4.44912	5.50579	3.67167	4.5741
	AT1G08650	4.88118	4.84248	4.14731	5.05572
	AT1G08680	4.4019	5.63604	4.20398	4.66164
	AT1G08720	3.91073	4.6584	3.74918	4.08775
	AT1G08730	3.65992	4.3505	3.75702	3.62527
	AT1G08780	3.66562	3.79701	2.96809	3.24945
	AT1G08810	3.65076	4.11187	3.01614	3.22188
	AT1G08820	3.08406	3.96532	3.14241	3.31034
	AT1G08830	6.3004	5.90316	6.79812	6.01558
	AT1G08845	3.59694	4.19298	1.60407	3.3505
	AT1G08860	3.63343	4.02059	3.31179	3.53356
	AT1G08880	6.02514	2.95838	5.68391	4.16752
	AT1G08900	6.57939	7.64767	5.26604	7.1206
	AT1G08940	5.17792	5.04133	5.20984	5.30634
	AT1G08960	3.35755	3.5656	2.75702	2.90881
	AT1G08970	5.33378	5.98277	5.21897	5.48929
	AT1G08980	4.93058	5.5741	4.86971	4.96578
	AT1G09010	4.87537	7.16767	3.92426	4.44184
	AT1G09020	3.8518	4.42948	3.58856	3.80921
	AT1G09070	3.72137	4.04352	8.9354	4.06178
	AT1G09130	6.96469	7.62596	6.57901	7.36615
	AT1G09140	4.34767	5.78633	4.52215	4.93156
	AT1G09150	4.80219	5.07468	4.22419	4.97269
	AT1G09160	3.78372	3.98709	3.31868	3.84775
	AT1G09210	7.41983	8.48222	7.00242	7.50056
	AT1G09240	4.61294	5.22439	4.76474	5.11499
	AT1G09250	4.31976	4.11853	3.48736	4.03034
	AT1G09270	4.63703	5.49288	4.35262	4.848
	AT1G09310	5.66206	4.19338	5.38957	5.6792
	AT1G09330	4.46663	4.50779	3.94579	4.3427
	AT1G09340	8.81449	8.31159	8.56487	8.78165
	AT1G09350	2.79077	2.05658	5.19967	2.47768
	AT1G09400	4.59395	5.38881	3.26153	4.83683
	AT1G09430	4.46362	5.02326	4.36695	4.36177
	AT1G09470	2.43829	3.49185	3.27798	2.95606
	AT1G09480	3.87283	5.13689	3.75756	3.81813
	AT1G09490	4.03298	2.79077	4.02945	3.61589
	AT1G09530	3.36597	3.68818	2.12102	6.03408
	AT1G09570	3.65145	4.17919	3.03175	5.16116
	AT1G09580	4.53502	5.24273	4.0268	4.41436
	AT1G09590	8.11575	8.08417	7.90611	7.95731
	AT1G09600	3.21412	3.45615	3.05658	3.05832
	AT1G09620	4.83061	5.30901	4.20568	4.80081
	AT1G09640	6.30533	7.0207	6.03309	6.18093
	AT1G09700	3.60288	3.94579	2.852	3.69153
	AT1G09750	5.23573	4.18269	4.55228	3.2292
	AT1G09760	4.29695	4.89627	4.24235	4.67525
	AT1G09770	4.24184	4.90785	3.36737	4.29939
	AT1G09780	4.8268	6.60703	4.82934	5.26978
	AT1G09795	5.97575	4.98322	6.52982	5.94517
	AT1G09815	3.42089	2.76977	2.91839	3.19377
	AT1G09830	3.76102	4.23917	3.18269	3.6522
	AT1G09840	4.65492	4.90833	4.15299	4.42038
	AT1G09870	3.20789	3.92979	2.90881	3.45681
	AT1G09900	3.69599	4.19613	2.37573	3.42828
	AT1G09920	4.60348	5.5656	4.72383	4.84122
	AT1G09940	7.19957	5.74918	7.3695	6.86905
	AT1G09970	4.54928	5.79579	4.28614	4.64663
	AT1G09980	3.27798	3.74524	2.94673	3.37573
	AT1G10010	5.19042	5.66917	5.22304	5.19554
	AT1G10020	4.03885	3.73747	4.49974	3.78848
	AT1G10060	3.8679	5.85275	1.91073	2.94486
	AT1G10070	4.34483	6.23732	2.75773	3.5008
	AT1G10095	3.40599	4.19061	3.09255	3.57652
	AT1G10130	2.73769	4.38267	2.88753	2.91648
	AT1G10155	4.53823	4.65621	5.04199	4.94017
	AT1G10170	3.14568	3.92884	1.78241	3.37016
	AT1G10180	3.56925	3.5294	2.87512	3.1127
	AT1G10200	6.5557	6.68643	6.49657	6.28184
	AT1G10210	4.83567	5.55536	2.72683	5.03122
	AT1G10240	4.37629	5.19164	4.06419	4.33714
	AT1G10270	3.20242	3.28688	1.91265	2.70929
	AT1G10290	4.38024	4.79016	3.8932	4.32577
	AT1G10310	5.16027	4.87664	4.43279	5.17702
	AT1G10340	4.3799	4.63227	4.02326	4.68482
	AT1G10350	3.73281	3.6605	4.56407	3.57289
	AT1G10360	3.02326	5.0387	0.214125	2.63459
	AT1G10370	7.65202	6.57304	7.92535	7.47573
	AT1G10390	4.2021	4.94073	4.27932	4.01685
	AT1G10430	4.25984	5.13145	3.72247	4.72397
	AT1G10500	5.67054	5.58135	4.9991	6.10755
	AT1G10510	3.78764	3.67619	3.27401	3.28737
	AT1G10522	5.83731	6.16561	5.04658	5.91779
	AT1G10540	3.51096	3.08576	2.70929	2.55827
	AT1G10580	3.99247	4.43474	3.31034	3.90849
	AT1G10590	4.60703	5.73877	4.81429	5.011
	AT1G10630	7.87363	8.45199	8.23831	7.98618
	AT1G10640	3.23266	2.04789	2.79909	2.76977
	AT1G10650	3.65306	5.69655	3.48285	3.16189
	AT1G10657	6.34634	5.39386	4.86962	5.23936
	AT1G10670	4.1386	5.20203	4.80288	3.91839
	AT1G10680	4.25814	3.5601	3.29278	4.04439
	AT1G10700	3.35332	3.53481	2.39506	2.96347
	AT1G10740	4.45976	4.31705	4.46205	3.83567
	AT1G10760	6.05479	8.72825	4.65798	7.45262
	AT1G10820	3.51223	4.44328	3.06695	3.72792
	AT1G10830	4.25714	4.93703	3.23419	4.38071
	AT1G10840	4.42895	4.50239	4.36036	4.43396
	AT1G10850	3.90207	2.91839	3.61824	3.03738
	AT1G10865	3.45286	4.05572	2.77189	3.40327
	AT1G10870	4.02857	4.16108	3.41278	3.45681
	AT1G10890	5.47476	6.37643	5.05224	5.27352
	AT1G10940	4.69507	5.62078	4.95404	4.94408
	AT1G10950	4.33475	4.75068	4.02516	4.33496
	AT1G10960	8.46087	7.46907	8.09112	8.38319
	AT1G10970	4.27798	4.81592	3.20581	4.6544
	AT1G11000	3.25701	2.8679	2.41143	3.41278
	AT1G11050	2.1177	2.13093	1.59932	1.75275
	AT1G11060	2.7845	4.29939	3.26003	3.13422
	AT1G11090	3.55827	4.0051	2.69377	3.73046
	AT1G11170	4.68285	5.48236	4.36072	4.56102
	AT1G11180	4.92296	5.59329	4.56572	5.02989
	AT1G11190	3.62585	3.85997	2.53481	3.17552
	AT1G11200	4.3067	4.75916	3.78346	4.20085
	AT1G11260	6.44667	7.9787	6.81692	6.17692
	AT1G11290	3.82528	3.96671	2.58075	3.89869
	AT1G11300	3.62527	3.7148	3.24336	3.52482
	AT1G11360	4.69766	5.49474	4.59594	4.73823
	AT1G11380	4.98368	6.29597	5.22097	4.54019
	AT1G11390	3.61196	3.89982	2.97331	3.41729
	AT1G11430	6.46172	7.39386	5.39314	6.79639
	AT1G11440	4.8113	5.63527	4.2193	4.98155
	AT1G11480	4.07895	4.67129	3.50398	4.3025
	AT1G11545	3.32817	1.5294	2.47249	3.12157
	AT1G11560	5.99661	6.08831	5.94509	6.00338
	AT1G11600	8.61176	8.44124	7.60222	8.45566
	AT1G11650	5.49825	6.62	5.6613	5.33836
	AT1G11660	3.21257	3.86592	2.46074	3.25701
	AT1G11680	4.99226	4.89136	4.18656	4.8159
	AT1G11700	3.78346	4.00899	3.9279	3.8339
	AT1G11720	4.94354	4.80562	4.78041	5.28759
	AT1G11750	6.99667	7.46262	6.28836	7.26622
	AT1G11755	5.53169	4.0069	6.92584	6.28528
	AT1G11760	3.62293	4.36597	2.91648	3.76129
	AT1G11790	3.57833	4.43179	2.33842	3.60792
	AT1G11820	3.72219	3.71012	2.58496	3.63894
	AT1G11840	5.90456	6.43568	5.84181	5.76898
	AT1G11860	8.29076	8.22634	8.03557	8.32161
	AT1G11870	4.82731	5.25641	4.56145	4.91121
	AT1G11890	3.4489	3.80839	2.58496	3
	AT1G11905	5.98391	6.2765	4.95745	6.363
	AT1G11910	7.43512	8.74905	6.69982	7.82111
	AT1G11930	4.8166	4.78903	4.62449	4.59971
	AT1G11950	3.8885	4.57168	3.36177	3.76341
	AT1G12000	5.33747	6.08272	4.71131	5.55898
	AT1G12010	2.82171	2.66903	5.70791	3.10769
	AT1G12020	3.853	3.16189	2.41549	3.3427
	AT1G12040	2.67807	0.713696	4.03474	1.86394
	AT1G12050	3.81876	4.43504	3.44021	3.73697
	AT1G12110	3.62293	3.17366	3.17685	3.53024
	AT1G12140	4.4489	5.05615	4.0072	4.03474
	AT1G12230	6.08958	6.42433	5.83048	6.04264
	AT1G12240	4.63561	3.92884	4.83832	4.2182
	AT1G12244	3.94813	4.58436	3.849	3.98048
	AT1G12250	5.76651	5.18296	5.2604	5.90054
	AT1G12270	3.19061	3.89045	2.88753	2.88166
	AT1G12310	6.7412	6.75642	6.78437	6.74658
	AT1G12330	3.4489	3.00899	1.92979	2.61353
	AT1G12360	3.93357	4.93074	3.78241	3.93546
	AT1G12380	2.16027	2.0036	1.5008	1.80323
	AT1G12410	6.27314	6.66974	5.86022	6.39981
	AT1G12440	7.5499	8.09724	7.34899	7.64393
	AT1G12450	4.34979	4.39506	2.26003	4.37573
	AT1G12460	2.9241	1.83188	2.63691	3.17951
	AT1G12470	3.93829	4.57451	3.44405	3.84365
	AT1G12500	5.70404	5.11326	5.03592	5.68949
	AT1G12520	4.25682	4.46107	3.79844	4.22891
	AT1G12550	3.30524	2.51979	5.12081	2.92884
	AT1G12580	3.81404	4.68061	3.64731	3.77294
	AT1G12600	3.72083	4.79468	3.97269	3.59036
	AT1G12640	3.50292	4.19653	3.3627	3.57026
	AT1G12650	3.92695	4.26379	2.33914	3.76129
	AT1G12700	4.52231	4.63227	2.95233	4.43429
	AT1G12710	5.14785	5.2127	3.80976	4.89126
	AT1G12760	4.72601	5.42442	4.14731	4.68902
	AT1G12770	3.96655	4.79952	2.45461	4.05456
	AT1G12780	5.05427	6.63643	4.8285	4.24108
	AT1G12800	5.46695	5.88118	4.70764	5.68636
	AT1G12820	4.97191	5.65984	4.27158	4.92225
	AT1G12840	4.64602	5.23448	5.11645	4.91409
	AT1G12850	4.01257	3.80426	2.52356	3.91743
	AT1G12860	4.38474	3.63807	3.0505	3.72137
	AT1G12900	10.1714	9.316	10.1776	10.1089
	AT1G12910	3.12983	3.68332	2.61432	3.16618
	AT1G12920	4.2075	4.45418	3.71094	4.16872
	AT1G12930	4.06307	4.62029	3.1416	3.86938
	AT1G12950	4.44692	4.97453	3.82985	4.74174
	AT1G12990	3.55213	4.16993	2.76977	3.28983
	AT1G13030	3.69042	4.45154	2.91073	3.40735
	AT1G13080	4.73055	4.05297	3.30086	4.98967
	AT1G13160	4.12143	5.1633	3.87332	4.16269
	AT1G13170	3.54019	3.37805	2.72683	3.05253
	AT1G13250	4.16631	3.9486	2.9279	3.94345
	AT1G13260	6.42196	7.00218	8.56511	6.28281
	AT1G13270	4.9956	5.50811	4.56682	5.27566
	AT1G13280	3.66562	2.34767	3.34483	2.88166
	AT1G13320	2.8268	3.6241	1.97453	2.82883
	AT1G13340	3.39643	4.20711	5.59305	2.94111
	AT1G13360	6.18359	6.848	5.21325	6.56811
	AT1G13380	3.10014	4.35826	3.41616	3
	AT1G13390	13.1799	12.1736	12.4041	12.9848
	AT1G13440	5.59777	5.14674	5.71639	6.0555
	AT1G13450	4.05745	4.24413	3.48285	3.93546
	AT1G13570	2.47249	2.47249	2.18269	2.48543
	AT1G13640	3.6202	4.96424	3.63188	3.25701
	AT1G13670	4.50779	3.51728	4.17073	4.31976
	AT1G13690	3.90448	4.28466	3.67129	3.53169
	AT1G13700	4.25877	5.34861	3.87774	4.57117
	AT1G13790	4.47379	4.64923	3.98944	4.17206
	AT1G13800	5.3875	4.63169	4.73281	4.87922
	AT1G13820	3.69377	3.73227	3.5472	3.73877
	AT1G13870	2.77189	3.90207	1.9222	3.13422
	AT1G13880	3.6605	4.3875	2.92505	3.28021
	AT1G13890	3.8339	4.46793	4.53636	3.74739
	AT1G13900	3.14405	4.23419	2.83794	3.59216
	AT1G13950	7.12903	7.60965	7.33626	7.26251
	AT1G13960	5.5657	6.69079	5.09979	5.33366
	AT1G13990	5.24628	5.91057	4.45637	5.48843
	AT1G14000	4.62234	5.42061	4.36714	4.61432
	AT1G14030	5.18874	5.78457	4.89409	5.39883
	AT1G14080	3.87283	4.74093	3.99729	3.66903
	AT1G14100	3.80426	3.73985	1.96717	3.59694
	AT1G14150	6.47249	6.70259	5.77452	6.23955
	AT1G14180	4.49057	5.31781	3.65053	4.46545
	AT1G14270	4.63459	5.17393	4.2426	4.50779
	AT1G14290	4.64731	5.84306	4.32912	5.28009
	AT1G14300	4.40599	5.29241	4.21878	4.68426
	AT1G14310	3.95187	4.54257	3.54411	4.09719
	AT1G14340	5.03665	5.53387	4.76199	5.0009
	AT1G14345	7.30478	5.48027	7.09276	6.87431
	AT1G14360	3.66676	4.31687	3.3147	3.44493
	AT1G14370	4.10685	5.15906	4.89869	4.21412
	AT1G14410	4.26566	4.59604	2.88753	4.63343
	AT1G14440	3.77505	2.86856	2.93797	3.02975
	AT1G14450	6.47046	6.85044	6.3267	6.63597
	AT1G14520	6.43829	7.42122	4.99684	5.67129
	AT1G14530	3.5656	4	2.74201	3.44361
	AT1G14560	2.94017	3.43296	3.07125	2.91934
	AT1G14570	3.99126	4.68501	3.8646	4.11603
	AT1G14610	4.35059	5.25427	4.30661	4.24146
	AT1G14620	3.56316	3.94111	3.37712	4.09085
	AT1G14640	4.26228	5.45878	3.93168	4.50271
	AT1G14650	3.59659	4.50016	3.21012	3.67775
	AT1G14670	4.99564	5.54329	4.31518	5.20176
	AT1G14685	6.02835	6.46717	5.40735	5.94244
	AT1G14690	4.13668	5.02945	3.26903	3.74524
	AT1G14700	5.34412	6.3818	4.87922	5.87036
	AT1G14720	3.93923	4.04876	3.38405	3.32048
	AT1G14740	4.0835	5.59011	4.26354	3.68631
	AT1G14780	4.28429	5.14771	3.79077	4.27836
	AT1G14790	3.62611	4.15485	2.78749	2.64452
	AT1G14810	4.76086	5.18903	4.14617	4.66403
	AT1G14820	3.83491	4.77056	4.32625	4.26341
	AT1G14850	4.55336	5.00075	3.06695	4.29278
	AT1G14870	4.80271	6.22313	3.85699	4.91265
	AT1G14900	5.66482	5.70681	4.91877	5.02414
	AT1G14910	3.76924	4.51759	3.77083	3.68986
	AT1G14920	4.73173	4.93923	4.13155	4.76111
	AT1G14980	4.9521	5.01167	3.80219	4.9486
	AT1G14990	3.45681	4.43829	3.05658	3.54473
	AT1G15000	3.13093	4.91958	2.53356	3.15218
	AT1G15020	4.59534	5.29511	4.23215	4.54823
	AT1G15030	3.95295	4.65878	3.51096	4.51159
	AT1G15060	3.55582	4.69877	3.23726	3.77926
	AT1G15100	5.45121	6.17961	4.0054	4.55766
	AT1G15110	3.81198	4.1815	3.31252	3.27053
	AT1G15120	5.38589	5.17446	5.75319	5.52805
	AT1G15125	5.30634	3.09085	5.615	5.28281
	AT1G15130	3.76093	4.87447	2.65382	3.8015
	AT1G15140	6.82496	6.53286	6.47889	6.765
	AT1G15170	4.11853	5.33949	3.52732	4.52857
	AT1G15200	5.0756	6.08112	4.94095	5.23509
	AT1G15215	4.71534	5.6153	4.08406	4.76208
	AT1G15220	3.8125	4.81532	3.18349	3.77768
	AT1G15230	4.04658	4.33521	3.08916	4.12722
	AT1G15240	4.05832	5.03958	3.69822	4.04439
	AT1G15260	4.00944	4.41447	2.98914	3.46923
	AT1G15270	6.89764	7.31034	6.68051	6.97373
	AT1G15290	5.53636	4.96162	6.18735	5.21082
	AT1G15340	6.86946	7.09923	6.54489	6.75702
	AT1G15350	4.58075	5.64039	4.90448	4.59753
	AT1G15380	6.97016	7.88062	6.84912	5.69404
	AT1G15390	4.20828	4.21218	4.09297	4.2902
	AT1G15400	4.66676	5.5435	4.03738	5.00023
	AT1G15420	3.44626	4.12846	2.34483	3.44493
	AT1G15470	3.82375	4.48575	3.63749	4.08576
	AT1G15490	3.52732	3.65992	3.05658	3.06867
	AT1G15500	6.06242	7.21096	5.31216	5.80826
	AT1G15510	3.61235	4.59753	2.67807	3.34767
	AT1G15520	3.04527	2.89724	2.43029	3.0268
	AT1G15580	2.83794	-0.0892673	1.23879	0.807355
	AT1G15670	5.85337	7.62498	5.82909	5.97533
	AT1G15690	6.21084	6.75735	6.28757	6.17711
	AT1G15710	3.62059	3.6722	4.32524	3.62854
	AT1G15730	6.28707	7.59403	5.91982	6.51602
	AT1G15740	5.48365	6.69961	5.69418	5.385
	AT1G15750	4.21057	5.20956	4.09725	4.37156
	AT1G15780	3.92378	4.87954	3.33151	3.75951
	AT1G15820	10.9703	8.8445	10.3967	10.6588
	AT1G15910	4.22959	3.95233	3.89191	3.69877
	AT1G15950	4.36177	2.96347	4.29401	3.37666
	AT1G15960	3.71589	3.36457	3.32193	3.19849
	AT1G15980	6.81973	7.22944	6.29701	6.42122
	AT1G16010	3.4489	4.46401	3.16832	3.48027
	AT1G16020	3.1127	4.10769	2.926	2.61589
	AT1G16030	3.85599	5.66448	2.55827	3.90785
	AT1G16080	7.11759	7.0321	7.11842	7.19967
	AT1G16180	5.46167	6.40094	5.57249	5.70911
	AT1G16210	4.03709	4.73064	3.40418	4.03298
	AT1G16220	4.79095	5.32097	4.19298	4.46336
	AT1G16240	4.41549	4.6008	4.15785	4.18507
	AT1G16270	6.73437	7.39515	6.43229	7.02763
	AT1G16300	3.33056	3.84197	2.79701	3.40735
	AT1G16310	4.57984	3.62936	4.10434	4.23764
	AT1G16350	4.86394	5.77435	4.03562	4.83272
	AT1G16390	3.66657	3.87594	3.12019	3.76765
	AT1G16430	4.36177	5.08916	4.01167	4.32697
	AT1G16445	4.41515	4.90207	4.0054	4.28577
	AT1G16470	5.74012	5.77558	5.35014	5.7761
	AT1G16560	4.7301	5.31796	4.21762	4.765
	AT1G16570	3.57289	4.07039	3.27202	3.74201
	AT1G16590	3.38313	4.12184	2.93294	3.76235
	AT1G16610	5.68762	6.46883	5.22766	5.65062
	AT1G16670	4.95582	5.57486	5.04832	4.87652
	AT1G16700	5.44029	6.75315	5.30925	5.75729
	AT1G16710	3.82782	4.6565	3.58376	3.88264
	AT1G16720	5.62539	4.24641	5.64414	5.78936
	AT1G16740	4.05485	4.31542	3.14649	4.09508
	AT1G16780	5.16503	5.68375	5.01453	5.15543
	AT1G16790	4.17752	5.33682	2.77716	4.23764
	AT1G16810	5.55551	5.82858	5.87098	5.79233
	AT1G16840	4.97581	6.03192	5.26258	5.18007
	AT1G16880	7.32654	7.62553	6.43325	7.65017
	AT1G16890	6.59857	6.95989	6.50064	6.64414
	AT1G16916	3.51854	4.14812	3.54967	3.85499
	AT1G16920	3.90159	4.70984	3.62352	4.29719
	AT1G17010	4.92458	5.01502	4.63459	4.96371
	AT1G17020	4.93758	4.11499	5.39056	4.98157
	AT1G17030	2.70929	0.704872	0.485427	1.7137
	AT1G17060	3.99413	6.09592	4.46009	4.79597
	AT1G17070	3.32337	4.08066	3.03562	3.35755
	AT1G17080	4.06724	5.27401	3.67129	4.20997
	AT1G17100	5.36731	4.92711	5.38813	5.57582
	AT1G17110	3.65153	4.10852	3.03855	3.22548
	AT1G17120	3.8679	4.70653	3.11437	3.99005
	AT1G17130	4.40633	5.25663	3.47573	4.41718
	AT1G17145	3.98459	5.38509	3.18745	3.93923
	AT1G17160	3.05224	3.87381	2.4019	2.75489
	AT1G17180	5.60654	5.56153	5.07525	6.43346
	AT1G17200	5.63981	5.25588	4.74792	5.77584
	AT1G17210	4.6521	5.23853	4.39232	4.72055
	AT1G17220	5.36553	5.67987	5.27917	5.59616
	AT1G17230	3.22728	4.20242	2.64155	3.48736
	AT1G17240	3.04089	2.07724	0.85599	2.67807
	AT1G17290	4.43363	5.25361	3.83188	4.57531
	AT1G17330	3.66676	4.33949	3.87036	3.93452
	AT1G17350	3.53854	3.95884	2.76765	4.42223
	AT1G17370	6.28721	6.78133	5.88891	6.23739
	AT1G17420	3.19283	4.34611	4.92372	3.62363
	AT1G17440	3.60193	4.25671	2.90843	3.65398
	AT1G17455	5.00518	5.30238	4.28232	5.10734
	AT1G17490	5.24717	5.64155	4.8515	5.13709
	AT1G17500	4.04002	4.46052	2.92726	4.32024
	AT1G17530	3.45746	3.57046	2.8268	3.26529
	AT1G17550	4.35966	5.32505	4.07781	4.485
	AT1G17590	3.55704	4.25399	2.04614	3.21723
	AT1G17640	4.41177	4.77347	3.74201	4.38578
	AT1G17650	5.08094	5.56285	4.66372	5.3479
	AT1G17665	4.1375	4.97911	3.38128	4.33485
	AT1G17710	3.8212	3.84449	3.35826	4.13504
	AT1G17720	4.56423	5.28656	4.34625	4.46254
	AT1G17745	4.8477	5.43202	5.23335	4.86602
	AT1G17760	3.22342	3.74308	3.04789	3.03738
	AT1G17770	3.68818	4.34554	3.08576	3.96901
	AT1G17820	4.63052	4.91743	4.15381	4.52168
	AT1G17840	4.14078	3.48752	3.1983	4.00787
	AT1G17850	4.27426	4.37573	3.47638	4.21101
	AT1G17890	3.7754	4.01376	3.12433	3.44139
	AT1G17910	2.81558	4.21568	2.24184	3.09761
	AT1G17970	3.88362	4.0018	4.71205	4.09592
	AT1G17980	3.71397	4.91862	3.94673	3.58916
	AT1G18000	3.04876	3.34873	2.42089	3.5373
	AT1G18030	3.33056	3.49057	2.61353	2.97453
	AT1G18060	4.50239	6.15634	3.32481	4.72547
	AT1G18070	4.47249	5.67892	5.3818	5.22168
	AT1G18080	3.97269	5.1983	4.23151	4.30451
	AT1G18170	6.79773	7.35953	5.49729	6.81115
	AT1G18180	7.09824	7.51838	6.55873	7.23525
	AT1G18190	3.49697	3.82273	3.31759	3.61353
	AT1G18210	4.9694	4.5741	7.18829	4.86518
	AT1G18250	4.88606	3.31615	4.08534	4.20594
	AT1G18260	3.86625	4.60466	3.22239	3.97453
	AT1G18265	2.86196	4.04352	0.555816	2.67129
	AT1G18270	3.9607	7.08325	2.92726	2.70192
	AT1G18340	4.24869	4.71754	3.82137	4.18639
	AT1G18350	4.61058	5.72356	5.0343	4.02945
	AT1G18410	3.24641	2.72465	2.56316	1.95606
	AT1G18420	5.49057	5.65907	4.52419	5.53169
	AT1G18450	4.62877	4.95513	4.0045	4.70487
	AT1G18460	3.57894	4.09761	3.31615	3.49442
	AT1G18470	4.24362	6.29988	2.44802	4.72738
	AT1G18490	3.91934	4.76022	2.93923	3.96947
	AT1G18500	4.75489	5.83365	3.42626	4.60999
	AT1G18530	2.46205	2.48285	5.29682	2.3505
	AT1G18650	4.57733	4.36737	4.47075	4.17473
	AT1G18660	4.28836	4.09845	4.76765	4.58135
	AT1G18680	3.36457	4.22342	3.49953	3.51728
	AT1G18700	3.19456	4.05311	2.75596	3.03298
	AT1G18720	4.54164	4.63198	4.62205	4.47735
	AT1G18730	6.50724	7.11452	6.50787	6.66519
	AT1G18740	3.32337	3.17951	3.72137	3.01792
	AT1G18800	5.60555	6.62596	5.84059	6.13607
	AT1G18810	3.90785	3.5435	2.65076	3.57289
	AT1G18840	4.11437	4.69377	4.25475	4.13668
	AT1G18850	4.55663	5.26666	4.11659	4.55643
	AT1G18870	4.44758	2.14731	3.78241	3.69265
	AT1G18880	4.49313	4.60822	4.24982	4.33628
	AT1G18900	4.44206	4.63943	2.82782	4.49719
	AT1G19000	7.04407	6.51191	6.95443	7.01759
	AT1G19110	4.1102	4.76129	3.51728	3.62293
	AT1G19130	3.93404	4.69293	3.14893	4.00854
	AT1G19140	3.94798	4.33605	3.53356	4.1235
	AT1G19150	7.81673	6.59485	7.45738	7.40939
	AT1G19180	4.76977	5.96832	4.01436	4.77926
	AT1G19190	5.02536	5.47062	4.57622	5.43137
	AT1G19220	4.86295	6.00536	5.24025	4.96701
	AT1G19250	4.25248	4.40429	4.37208	3.61824
	AT1G19300	3.83491	4.00809	2.93357	3.32481
	AT1G19310	3.75916	4.30597	3.4489	3.92979
	AT1G19330	3.7845	3.76739	2.68201	2.77241
	AT1G19350	4.15543	3.9991	4.27724	3.89336
	AT1G19360	3.50526	4.26078	3.32553	3.91265
	AT1G19380	3.98277	3.90785	3.3978	4.2149
	AT1G19397	4.79233	5.47379	3.95977	5.34092
	AT1G19400	4.31325	4.66448	4.98596	4.71589
	AT1G19430	4.27724	4.79494	3.0268	3.7666
	AT1G19440	4.42201	5.45374	3.92537	4.54442
	AT1G19450	4.76765	5.86551	4.20137	5.01123
	AT1G19480	3.41819	4.21568	3.19692	3.07895
	AT1G19530	6.66149	7.90515	5.20163	6.24165
	AT1G19580	6.00378	6.21486	6.0276	6.05706
	AT1G19600	4.1375	4.44701	3.96453	4.08819
	AT1G19660	6.32592	8.88789	5.73222	6.47792
	AT1G19720	2.96532	3.39232	1.9855	3.18428
	AT1G19780	4.17313	4.43296	3.32481	4.38474
	AT1G19800	3.91169	4.7666	2.92505	3.88215
	AT1G19835	3.52732	2.71149	3.7845	2.76765
	AT1G19860	3.30208	4.59176	3.38267	3.40871
	AT1G19870	4.07553	4.8485	3.68594	3.70487
	AT1G19880	4.56112	5.11603	4.18481	4.14132
	AT1G19910	5.60105	5.53667	5.74622	5.78799
	AT1G19920	5.57785	3.87971	5.73612	5.6663
	AT1G19940	3.64155	0.83996	3.70044	3.48156
	AT1G19990	4.32337	4.58316	4.26078	4.31107
	AT1G20010	5.02266	5.14146	4.42403	5.21645
	AT1G20020	10.2356	10.4324	9.74376	10.376
	AT1G20030	2.75702	2.65535	3.926	2.38957
	AT1G20050	4.18269	4.34814	3.75916	4.28318
	AT1G20080	6.07261	6.62215	5.8089	6.36737
	AT1G20110	4.34696	4.9476	3.90359	4.48441
	AT1G20190	2.97453	3.39917	1.69153	3.68257
	AT1G20200	3.96748	4.45965	3.27997	3.6694
	AT1G20220	5.35817	5.86586	5.30952	5.33727
	AT1G20225	2.68032	2.83188	2.7845	2.75489
	AT1G20260	5.76328	6.53345	6.20936	5.93416
	AT1G20270	3.51223	3.98094	3.49057	3.67469
	AT1G20330	8.25814	7.48378	7.42702	8.60012
	AT1G20340	11.6937	10.8594	11.4667	11.6886
	AT1G20380	4.21412	4.34979	3.59694	4.31216
	AT1G20410	3.21257	3.8125	2.32193	3.04089
	AT1G20430	4.33914	4.7666	3.7845	4.38474
	AT1G20450	6.56178	6.68741	8.39519	6.87498
	AT1G20500	3.66676	4.07895	3.31179	3.15866
	AT1G20510	4.41558	5.55384	4.58702	4.57816
	AT1G20560	5.11423	5.02577	4.20059	5.28046
	AT1G20575	3.51033	4.66676	3.45154	4.11645
	AT1G20580	5.12336	5.4511	4.62274	5.13764
	AT1G20630	4.69988	6.7012	4.26716	5.38526
	AT1G20650	4.09191	3.65592	3.71039	2.51286
	AT1G20696	7.31104	8.11622	6.95226	7.40548
	AT1G20720	3.2765	2.54597	2.63227	2.99458
	AT1G20760	3.68874	4.42895	3.52669	3.8382
	AT1G20780	3.2211	4.07425	3.35896	3.30451
	AT1G20810	4.8775	4.90857	4.59872	4.82502
	AT1G20823	3.7366	4.2426	2	2.30451
	AT1G20830	4.48328	4.8646	3.66221	4.46074
	AT1G20840	4.86987	5.00315	3.98914	4.08576
	AT1G20850	4.14812	3.03738	3.66278	3.30561
	AT1G20870	3.3147	2.57046	2.79077	2.19535
	AT1G20880	3.47119	4.22419	4.16912	4.10098
	AT1G20920	4.071	4.7866	3.24293	4.04502
	AT1G20950	4.51665	4.84373	4.57319	4.56468
	AT1G20960	4.54102	5.2765	3.99932	4.54828
	AT1G20970	3.58256	3.5472	3.07553	2.7845
	AT1G20980	4.05788	4.62029	3.70266	3.93121
	AT1G21000	5.05669	5.5719	5.01848	5.28956
	AT1G21050	3.85466	4.32793	3.76093	5.20698
	AT1G21065	7.77225	7.76338	7.6204	8.46866
	AT1G21070	2.4489	2.28983	2.12763	1.77821
	AT1G21080	4.74228	5.47865	5.21607	4.92505
	AT1G21140	4.53294	4.15947	4.3427	3.82579
	AT1G21170	4.59828	5.34837	4.0706	4.62702
	AT1G21190	4.99277	5.46695	4.69822	5.15866
	AT1G21200	4.71397	5.09729	3.63749	4.71905
	AT1G21280	4.47379	5.79874	3.85133	5.0406
	AT1G21350	3.80426	3.7301	4.66676	3.94579
	AT1G21380	3.78171	4.50674	3.37342	3.75631
	AT1G21400	4.04264	5.62029	4.0045	4.38681
	AT1G21450	3.56365	4.41143	2.54992	3.77442
	AT1G21460	5.28269	5.13655	4.39323	4.8334
	AT1G21480	2.74201	2.26303	2.26003	2.48543
	AT1G21500	8.83961	6.92166	8.2211	8.13702
	AT1G21580	4.82731	5.87995	4.00988	4.74927
	AT1G21600	4.46695	5.142	3.56955	4.80594
	AT1G21630	4.44427	5.08023	4.48091	4.7447
	AT1G21640	2.9782	2.74201	4.46009	3.45943
	AT1G21650	3.46074	3.50016	2.3978	3.23419
	AT1G21680	5.11946	6.80658	3.61206	5.57493
	AT1G21690	4.59713	5.34068	4.14486	4.58656
	AT1G21700	3.77189	4.03958	3.22574	4.10098
	AT1G21740	2.85	0.0426443	0.62293	2.36177
	AT1G21750	4.05311	4.48425	3.94829	3.89223
	AT1G21760	4.24527	4.92552	4.30415	4.34127
	AT1G21780	3.89918	5.37138	3.92932	3.98277
	AT1G21790	3.74308	4.30889	2.93168	3.22651
	AT1G21840	3.19377	3.76129	2.22033	3.51728
	AT1G21850	3.12928	1.94486	3.5509	2.91456
	AT1G21880	3.32385	2.52857	3.006	2.15272
	AT1G21890	3.62722	4.38911	5.43607	3.5008
	AT1G21920	4.98778	5.95047	3.3875	4.21335
	AT1G21930	3.40054	3.62761	2.23266	3.02326
	AT1G21980	3.926	3.9279	2.9486	4.07125
	AT1G22020	3.32912	3.38405	3.17153	3.38819
	AT1G22030	3.81404	4.11936	1.97269	3.0054
	AT1G22040	3.9399	4.52473	2.99484	3.96268
	AT1G22050	3.67469	4.2765	3.10014	3.64097
	AT1G22060	3.35755	3.18428	3.54102	3.59335
	AT1G22150	5.15522	7.64241	3.9222	6.11915
	AT1G22160	5.55727	7.00253	5.1035	5.31116
	AT1G22190	6.63992	7.0396	5.43688	7.05978
	AT1G22200	3.92948	4.55479	3.42044	3.57289
	AT1G22280	3.79909	4.44427	3.97269	4.25399
	AT1G22300	5.02059	5.92386	5.78738	5.59365
	AT1G22340	4.26529	4.51096	4.31542	3.34483
	AT1G22360	3.97315	4.79155	3.97854	3.79155
	AT1G22370	4.70062	5.93876	4.32301	4.68865
	AT1G22380	4.89482	6.17213	4.57228	4.69618
	AT1G22400	4.8268	5.89105	3.82629	4.78398
	AT1G22410	3.82477	2.94111	4.38543	2.87381
	AT1G22430	2.83996	2.18269	3.12267	2.80529
	AT1G22450	4.81643	5.14819	4.4957	4.58936
	AT1G22460	3.46989	3.91648	3.43696	3.09592
	AT1G22490	5.55827	4.68818	3.87184	4.55827
	AT1G22530	4.98322	5.67384	5.20046	5.20438
	AT1G22540	4.96887	5.95042	4.94883	4.63372
	AT1G22550	4.37086	5.20789	3.59694	4.96116
	AT1G22570	4.11977	5.18289	4.54782	4.13422
	AT1G22610	3.92564	4.91522	3.14323	3.69947
	AT1G22620	3.48027	4.11103	3.41278	3.63343
	AT1G22630	5.33414	6.07232	4.94813	5.72601
	AT1G22650	5.18434	6.05286	4.27915	4.95539
	AT1G22700	6.8157	6.11593	6.4127	6.93458
	AT1G22710	4.73118	5.53636	5.81096	4.71094
	AT1G22740	4.52042	4.24031	4.72137	4.42626
	AT1G22750	4.58716	3.5025	4.45264	4.56377
	AT1G22770	6.88933	8.13583	5.98843	7.17524
	AT1G22780	6.21905	6.28625	6.04924	6.19598
	AT1G22800	3.82375	4.62527	2.69377	3.98732
	AT1G22850	5.64847	5.23598	5.19522	5.91926
	AT1G22860	3.54597	4.59036	2.85798	3.68032
	AT1G22940	3.96255	4.48907	3.13477	3.65459
	AT1G22950	4.0798	4.26529	3.58736	4.0635
	AT1G23010	4.21723	3.95327	2.26903	4.48091
	AT1G23030	3.45943	2.85997	2.89336	2.66221
	AT1G23080	4.52482	5.85699	4.98379	6.12665
	AT1G23090	4.87823	4.70813	4.93598	4.80374
	AT1G23110	4.88264	5.7494	4.57501	4.8125
	AT1G23180	4.75827	5.29805	4.15866	5.15772
	AT1G23190	4.82212	5.56554	5.25482	5.10719
	AT1G23205	3.51979	4.30451	2.23879	3.16672
	AT1G23210	2.88166	-0.104697	2.1635	0.15056
	AT1G23230	3.37539	4.31868	2.74792	3.51475
	AT1G23260	4.76739	5.83314	4.32553	4.91121
	AT1G23290	4.57289	4.68201	4.38336	4.47962
	AT1G23300	4.40973	5.63256	3.88118	4.97315
	AT1G23330	4.28836	4.19061	4.31325	3.7845
	AT1G23340	3.9222	3.0993	4.01525	3.5656
	AT1G23360	4.96748	4.65057	5.02222	5.03533
	AT1G23390	4.1014	2.30305	2.17951	4.11728
	AT1G23400	4.86925	5.28993	4.02037	5.0706
	AT1G23440	3.49057	4.31542	3.54844	3.90881
	AT1G23480	5.09719	3.52356	5.74739	5.8089
	AT1G23710	3.05832	3.36036	4.84499	2.53107
	AT1G23730	5.92386	6.55551	6.22091	4.99548
	AT1G23740	5.70233	5.72479	5.70404	5.70321
	AT1G23750	4.8759	5.63329	4.67101	4.98721
	AT1G23780	4.12184	4.48993	3.01257	3.90111
	AT1G23800	4.07399	4.76246	3.64985	3.98459
	AT1G23820	6.56986	7.36816	5.90785	7.01022
	AT1G23870	4.95559	5.85636	5.07296	5.38336
	AT1G23900	4.63981	4.87455	4.03518	4.62819
	AT1G24020	9.10821	10.3022	8.28244	9.5716
	AT1G24050	4.03958	4.68398	3.59991	4.31759
	AT1G24130	4.17898	6.03577	4.08094	4.24615
	AT1G24140	3.20633	4.17073	0.0426443	3.02148
	AT1G24160	4.17393	5.93367	4.22974	4.0505
	AT1G24180	4.94111	6.08958	5.17073	5.29241
	AT1G24200	4.43429	5.15178	4.17552	3.78869
	AT1G24270	3.75275	4.34305	3.05398	3.55397
	AT1G24310	3.66789	3.52732	2.44361	3.39917
	AT1G24340	3.17473	3.57531	1.63227	3.04264
	AT1G24360	5.48563	6.15884	5.17946	5.49829
	AT1G24400	4.49057	5.66249	3.3147	4.59395
	AT1G24430	3.44758	1.66903	3.0054	1.89918
	AT1G24440	3.72192	4.56071	3.35191	3.4489
	AT1G24450	4.31325	4.36702	3.69933	3.9279
	AT1G24460	4.08364	4.40429	2.61353	3.93499
	AT1G24480	4.779	5.01011	5.0751	4.69209
	AT1G24490	3.8268	4.69042	3.29278	4.07125
	AT1G24510	5.05758	5.64316	4.91275	5.24416
	AT1G24560	4	4.70984	3.57592	3.96763
	AT1G24577	6.35315	8.19579	5.86047	6.44841
	AT1G24610	3.75007	4.13791	3.35156	3.8301
	AT1G24620	5.29902	5.76248	5.80271	5.81826
	AT1G24706	4.35685	5.2363	3.50843	4.29627
	AT1G24764	3.67431	4.17046	3.87807	3.52231
	AT1G24793	3.41007	3.70598	2.61824	2.93546
	AT1G25083	4.29499	4.39712	3.24184	3.96255
	AT1G25220	4.10518	4.42089	2.72901	3.85
	AT1G25230	4.1334	4.96378	3.52482	4.45264
	AT1G25240	3.4489	5.25927	2.79286	2.30451
	AT1G25270	3.3505	3.58376	2.49057	3.46467
	AT1G25275	8.26019	8.2556	7.57713	8.21531
	AT1G25280	3.87873	4.26679	3.48349	3.74953
	AT1G25290	4.85499	5.0492	4.11187	4.79649
	AT1G25350	4.26679	5.51835	4.16269	4.80663
	AT1G25380	3.28688	3.62098	2.26704	3.06982
	AT1G25390	3.7126	4.28614	3.59096	3.9241
	AT1G25420	3.47768	4.37365	3.38957	3.64731
	AT1G25440	5.22859	6.75473	4.65913	5.1668
	AT1G25450	5.61559	5.40713	4.32313	5.69414
	AT1G25480	4.91265	6.1808	4.14812	5.01078
	AT1G25510	4.77408	4.0825	4.0021	4.06163
	AT1G25520	4.35332	4.97957	4.27426	4.88509
	AT1G25530	3.32337	2.90111	3.41954	2.60644
	AT1G25540	3.52482	4.44493	3.18587	2.99277
	AT1G25550	4.33217	4.37747	3.99345	4.41684
	AT1G25560	5.61432	6.51417	7.63212	5.83281
	AT1G25570	4.12832	4.78834	4.61638	4.33783
	AT1G25580	3.92853	4.57592	2.91902	4.0658
	AT1G25682	4.4351	5.22905	4.18587	4.3886
	AT1G26100	3.55336	3.33271	3.33056	3.39232
	AT1G26110	4.55827	5.45269	4.06684	4.47946
	AT1G26160	5.04396	5.2604	5.14568	5.32661
	AT1G26190	4.81455	5.96116	4.82477	4.98641
	AT1G26220	4.35156	1.91073	3.60288	4.28392
	AT1G26230	3.88655	4.9712	2.30524	3.96486
	AT1G26270	5.40837	6.09877	5.4266	5.64458
	AT1G26320	5.55888	4.7252	5.77821	5.54597
	AT1G26340	3.59096	4.25197	3.488	3.62488
	AT1G26355	6.93111	7.37408	6.75335	7.00454
	AT1G26360	2.76977	3.30159	2.05311	2.89336
	AT1G26370	3.18745	3.83289	3.07895	3.12598
	AT1G26380	2.62761	3.94486	2.85599	2.63227
	AT1G26460	3.76801	4.26853	2.58896	3.54308
	AT1G26480	5.35041	5.78011	4.83023	5.44162
	AT1G26520	2.35896	4.63749	3.03562	3.60407
	AT1G26550	5.61235	6.02636	5.393	5.75007
	AT1G26640	3.74739	4.58556	2.98368	3.73118
	AT1G26690	4.61088	5.54597	4.43129	4.9148
	AT1G26740	4.43029	4.61824	3.3505	4.39575
	AT1G26750	4.05716	4.52419	3.04264	4.19718
	AT1G26761	3.67393	3.488	1.88753	3.21257
	AT1G26770	5.91549	4.11353	4.91948	6.22775
	AT1G26800	5.98641	6.22497	4.71699	5.88533
	AT1G26810	2.9241	3.53854	2.32193	2.51854
	AT1G26830	4.1177	4.6585	2.89433	4.16631
	AT1G26850	4.88481	5.37461	4.08972	4.95508
	AT1G26880	6.89248	7.1454	6.78434	6.84584
	AT1G26910	7.17597	6.97923	7.12639	7.01569
	AT1G26920	4.15543	5.39129	3.40599	4.77558
	AT1G26940	4.06953	4.93907	2.87184	4.16859
	AT1G26945	4.35403	4.11603	3.51728	5.41075
	AT1G27000	4.45319	5.17093	5.02481	4.6642
	AT1G27040	2.69377	2.15866	1.74416	2.58135
	AT1G27045	3.70155	4.1635	2.18269	3.57894
	AT1G27050	4.20867	3.7301	3.19535	3.9991
	AT1G27070	3.66221	3.86394	2.01792	2.08406
	AT1G27090	4.03703	5.09483	3.61636	4.35473
	AT1G27100	4.16591	3.85798	3.34767	4.0321
	AT1G27120	2.9982	3.54102	1.7866	3.12763
	AT1G27150	4.16672	4.81788	3.61765	3.73931
	AT1G27190	3.86532	4.8528	3.35304	3.91934
	AT1G27210	4.14568	4.49083	3.82456	3.96735
	AT1G27290	4.06953	6.60422	3.90497	3.49825
	AT1G27300	4.0993	4.35685	3.83592	4.42358
	AT1G27310	10.1048	8.30279	9.04835	10.2598
	AT1G27320	4.40247	5.21406	4.08987	4.2589
	AT1G27330	5.03221	5.34296	4.5572	4.90833
	AT1G27340	4.6907	6.25932	4.59559	4.76938
	AT1G27385	5.47913	6.46168	4.82528	5.75942
	AT1G27430	6.63081	6.40939	6.22033	6.48655
	AT1G27435	4.83693	5.27352	4.29719	4.77373
	AT1G27440	3.37504	3.60881	2.73335	3.51286
	AT1G27450	5.54021	6.17987	5.17903	5.61046
	AT1G27470	2.52857	3.01078	0.970854	1.61353
	AT1G27480	3.3572	3.31216	2.28836	3.51665
	AT1G27500	3.3147	3.91456	3.91169	3.43563
	AT1G27510	5.61683	6.20379	5.16084	5.635
	AT1G27530	6.45713	7.63369	6.19338	6.28512
	AT1G27595	3.44361	3.64847	2.49825	2.58015
	AT1G27650	4.45044	5.60417	4.65382	4.67035
	AT1G27660	2.58736	2.74631	2.69822	1.91073
	AT1G27680	4.05559	4.79901	3.60509	4.40502
	AT1G27690	4.01465	4.2918	3.1088	4.25701
	AT1G27720	4.24565	4.54597	2.94673	3.69599
	AT1G27730	2.28392	3.56438	9.58218	1.68706
	AT1G27750	3.02148	3.06867	1.83188	2.88753
	AT1G27752	3.88329	5.03225	3.79216	3.68706
	AT1G27760	4.81181	4.85341	3.98109	4.82434
	AT1G27770	4.2762	5.21039	3.39999	4.42264
	AT1G27840	3.849	5.08364	3.93734	4.12598
	AT1G27850	3.51475	3.96901	3.55704	3.51602
	AT1G27880	2.48285	2.36457	2.54102	2.37851
	AT1G27910	3.90881	3.53232	2.32193	3.33056
	AT1G27930	4.6585	2.98003	4.18468	4.72629
	AT1G27940	4.30743	3.32433	3.18057	3.84298
	AT1G27950	3.78136	3.33128	3.0268	3.40667
	AT1G27970	6.01229	6.46091	5.90008	5.64818
	AT1G27980	4.14828	5.25164	3.20195	3.83127
	AT1G28060	3.88479	4.43603	3.92828	3.93678
	AT1G28100	3.973	4.55806	3.48714	3.71076
	AT1G28110	4.22943	4.37768	3.93433	3.76575
	AT1G28120	4.848	5.40514	4.59813	4.78372
	AT1G28140	5.29168	5.91385	4.35826	5.57994
	AT1G28150	4.50335	4.97193	4.30961	4.61019
	AT1G28190	3.97774	4.80478	2.90304	3.42962
	AT1G28200	4.90761	5.27761	4.40531	4.9644
	AT1G28220	4.05572	5.33092	2.88166	4.23573
	AT1G28230	5.86839	6.05832	5.48768	5.01078
	AT1G28240	3.86493	4.04789	2.9486	3.84599
	AT1G28280	3.83677	4.60703	1.91648	3.50716
	AT1G28320	4.73444	5.66278	3.91073	4.87283
	AT1G28330	9.89269	11.1606	9.07854	9.73941
	AT1G28340	4.50064	5.02292	3.61794	4.59455
	AT1G28350	4.52982	4.89885	4.15164	4.25952
	AT1G28360	4.58316	5.29438	3.58856	3.77751
	AT1G28380	2.88166	4.23802	3.16832	2.848
	AT1G28395	5.06544	5.61537	4.48172	5.21451
	AT1G28440	2.9222	1.93357	1.85997	2.01436
	AT1G28480	3.66789	4.48027	1.93357	2.7761
	AT1G28490	2.76341	3.60288	2.91839	2.96532
	AT1G28510	4.0197	4.37365	3.07211	3.33771
	AT1G28520	4.45628	5.07219	3.94935	4.49198
	AT1G28540	4.8009	5.38457	4.35262	4.91241
	AT1G28580	4.83289	5.35966	4.20477	5.2114
	AT1G28590	3.76765	2.88947	1.70708	2.87578
	AT1G28600	4.62	5.13914	4.20085	4.89869
	AT1G28610	3.64616	3.8515	2.62877	3.75489
	AT1G28640	3.98094	4.91982	3.5509	4.61235
	AT1G28650	3.33199	0.978196	2.0635	2.58736
	AT1G28960	3.74281	4.55459	3.87209	4.03518
	AT1G29040	3.57652	4.01569	2.98459	3.14323
	AT1G29050	4.06695	5.22284	3.21023	4.27687
	AT1G29070	7.2226	7.05723	7.30757	7.07119
	AT1G29120	4.80185	5.10629	4.74362	4.75631
	AT1G29150	4.45697	4.92327	3.78031	4.2589
	AT1G29195	4.20398	4.90063	3.5097	4.48091
	AT1G29220	4.08406	4.77558	3.56438	4.13832
	AT1G29250	5.00764	5.28232	4.30573	5.18573
	AT1G29260	3.724	4.72552	2.79535	3.83875
	AT1G29280	4.10238	5.38853	3.43652	4.22779
	AT1G29310	5.52431	6.30162	5.09339	5.69031
	AT1G29320	3.77996	4.47876	3.41052	3.63537
	AT1G29350	4.70907	5.1674	4.21762	4.73796
	AT1G29370	4.52293	5.00591	4.10637	4.46009
	AT1G29390	5.20594	5.0917	4.77979	5.11894
	AT1G29400	4.53533	5.47433	4.43073	3.99744
	AT1G29660	5.02037	4.62117	4.77056	4.7412
	AT1G29670	4.90135	4.65449	4.78686	4.59991
	AT1G29690	3.72973	3.96809	2.70044	3.77189
	AT1G29700	6.94679	5.81519	7.10559	6.86499
	AT1G29720	2.98914	3.84331	2.97392	3.06005
	AT1G29730	3.56682	5.45976	3.59455	3.0054
	AT1G29800	3.11825	3.93074	2.99337	3.38405
	AT1G29820	3.67243	4.61471	2.35332	3.50462
	AT1G29850	5.67619	6.41352	5.83828	6.02377
	AT1G29880	4.96689	6.76082	4.7143	5.10442
	AT1G29900	5.81941	7.05436	4.92206	5.57474
	AT1G29930	13.3791	11.9325	12.965	13.0562
	AT1G29940	4.09508	5.08704	3.30012	4.24869
	AT1G29950	5.20124	5.28485	5.59679	5.2765
	AT1G29965	5.36562	5.10601	4.86913	5.00585
	AT1G29990	4.24945	4.90761	3.69153	4.38232
	AT1G30000	3.01436	3.38128	1.60407	2.4957
	AT1G30040	2.90881	3.84499	2.23266	3.77083
	AT1G30090	3.40638	3.60661	2.22959	3.46317
	AT1G30110	4.45992	5.20975	3.8846	4.22419
	AT1G30120	4.3505	4.73498	3.57289	4.0072
	AT1G30130	4.34293	5.26903	3.90368	4.58035
	AT1G30160	6.00966	6.13463	6.07767	6.0433
	AT1G30200	4.42492	5.49081	4.05224	3.84021
	AT1G30210	5.73967	6.47146	4.93562	5.60979
	AT1G30240	4.21878	4.93546	4.22265	4.35896
	AT1G30270	4.24336	4.88297	3.68911	4.4544
	AT1G30320	4.33342	5.276	3.14893	4.28466
	AT1G30330	4.23707	5.00191	3.79926	4.07046
	AT1G30360	5.30993	6.00977	5.90737	5.75872
	AT1G30380	10.436	9.18925	9.94329	10.0868
	AT1G30400	4.19377	5.31803	3.83289	4.20649
	AT1G30410	2.77189	3.52899	2.99579	2.93546
	AT1G30440	3.91393	3.59415	2.90368	3.84365
	AT1G30450	3.70229	4.0265	3.14921	3.6094
	AT1G30470	3.92391	4.28659	3.80509	3.86671
	AT1G30480	4.15731	4.75257	3.13477	4.06896
	AT1G30490	2.89142	2.70708	3.851	2.37016
	AT1G30500	5.39136	4.74405	5.6017	5.33907
	AT1G30510	3.92505	4.77979	3.13258	3.68145
	AT1G30520	3.29572	4.02326	2.7761	2.75916
	AT1G30540	3.08364	3.59604	1.45812	3.01614
	AT1G30560	4.47508	5.38853	3.90977	4.11686
	AT1G30580	5.42341	5.89881	5.31415	5.54102
	AT1G30610	4.23082	4.46637	3.41927	4.35699
	AT1G30630	5.0045	5.55949	4.91217	5.02059
	AT1G30680	4.23189	5.23343	3.65726	4.3505
	AT1G30720	4.52419	5.57924	3.33056	4.90014
	AT1G30730	3.57652	6.51901	3.39643	4.03122
	AT1G30820	4.21904	5.45681	4.08972	4.37133
	AT1G30825	4.5404	5.66377	4.07724	4.27575
	AT1G30840	3.0072	3.12928	1.37851	3.54844
	AT1G30890	4.18309	4.6605	4.19574	4.27426
	AT1G30900	4.79233	5.63227	3.82375	4.95606
	AT1G30910	6.38816	7.71026	6.2399	6.66372
	AT1G30970	8.92995	8.03212	8.58469	8.83974
	AT1G31120	3.65735	3.92006	3.75729	3.47573
	AT1G31130	4.53543	5.14527	3.85699	4.79442
	AT1G31160	5.05961	5.36048	4.49953	5.11853
	AT1G31170	5.42895	5.56529	4.92172	5.82858
	AT1G31190	3.64232	4.5735	3.58896	3.94735
	AT1G31220	4.45681	5.10894	3.15866	4.59216
	AT1G31230	4.54611	4.70395	4.36239	4.64225
	AT1G31290	2.58736	4.00809	0.895303	2.46467
	AT1G31330	10.7938	9.93923	10.0402	10.5774
	AT1G31340	5.80705	6.17361	5.5381	5.97228
	AT1G31350	3.46074	3.11853	3.30012	3.12681
	AT1G31410	3.97636	3.97728	3.14812	3.87381
	AT1G31420	4.08226	4.37173	3.34359	4.02846
	AT1G31480	3.59096	4.44626	3.12598	3.46074
	AT1G31500	3.48027	4.22651	3.01792	3.37226
	AT1G31550	3.74093	4.26228	3.20789	4.11603
	AT1G31650	4.43613	3.83744	4.1206	3.35156
	AT1G31660	4.04439	4.40054	3.52607	3.9364
	AT1G31730	4.3407	5.22458	4.01167	4.39424
	AT1G31780	3.62994	4.46989	2.93923	3.70598
	AT1G31800	4.70929	5.29964	4.08208	4.99759
	AT1G31812	6.57375	6.82562	6.57854	6.64938
	AT1G31817	4.09649	4.35285	3.19954	4.08746
	AT1G31830	3.15704	3.4019	3.01078	3.49953
	AT1G31850	3.81592	4.08151	4.13887	3.75025
	AT1G31860	4.04089	4.05832	3.61628	3.79251
	AT1G31870	4.21852	5.08859	3.70892	4.28737
	AT1G31910	3.80787	4.86146	2.81352	3.49249
	AT1G31920	4.6201	2.0635	4.1592	3.89401
	AT1G31930	3.85699	4.65421	3.24146	3.70349
	AT1G31970	5.31337	6.18623	5.46156	5.17353
	AT1G32060	9.08256	8.15634	9.17354	9.21308
	AT1G32070	6.98607	7.70929	6.92202	7.26144
	AT1G32080	6.42987	5.75849	6.22997	6.34087
	AT1G32090	5.89852	5.06134	5.36157	5.26657
	AT1G32130	4.69084	5.17143	4.46679	4.70196
	AT1G32150	4.21878	4.72028	3.56925	3.8885
	AT1G32160	4.36107	5.15056	3.68557	4.45352
	AT1G32170	5.18362	5.66685	4.71571	4.48907
	AT1G32200	4.52502	5.34542	4.08066	4.62274
	AT1G32210	4.68594	5.16712	4.96855	5.11437
	AT1G32220	5.59559	5.90965	5.30907	5.95024
	AT1G32230	4.2032	5.03811	4.01167	3.99699
	AT1G32310	3.43962	3.9279	2.65992	2.90111
	AT1G32330	4.10852	4.65535	2.91456	3.99367
	AT1G32340	3.62702	4.16952	2.38405	3.56621
	AT1G32360	5.38647	6.47086	4.94392	5.68454
	AT1G32370	4.09592	4.38716	3.28983	4.19259
	AT1G32380	4.90577	4.51979	4.51138	4.74039
	AT1G32400	5.14445	5.60415	4.43012	5.07959
	AT1G32440	3.54659	4.95117	2.83693	3.69432
	AT1G32470	9.03719	8.22272	8.94083	8.79325
	AT1G32490	3.87823	4.24146	3.62994	3.67525
	AT1G32500	4.38716	5.08584	4.03357	4.57269
	AT1G32520	5.18534	2.60881	4.27898	5.45812
	AT1G32540	4.71672	5.24546	4.15947	4.67469
	AT1G32550	6.06134	6.01078	5.93829	6.0398
	AT1G32580	5.80748	6.59969	4.60555	6.03903
	AT1G32640	3.60975	4.0545	3.86076	3.6107
	AT1G32700	4.27296	5.69307	4.80064	4.53107
	AT1G32750	3.96648	4.72028	3.64559	3.84599
	AT1G32790	4.65382	5.32673	3.45198	4.76607
	AT1G32810	3.93954	4.6565	3.37805	3.78206
	AT1G32860	5.05246	4.61589	4.64126	4.65678
	AT1G32900	8.50584	7.12856	8.86479	8.75073
	AT1G32930	3.38267	3.73227	2.96717	3.57773
	AT1G32970	2.16027	0.505891	-0.0892673	0.650765
	AT1G32990	6.09747	5.78529	5.4688	5.78302
	AT1G33080	4.10098	5.15785	3.74524	4.34908
	AT1G33090	4.42143	5.01792	4.32912	4.48039
	AT1G33100	4.27519	4.26978	4.07575	4.59066
	AT1G33110	4.91988	4.55818	4.59523	5.05
	AT1G33120	6.89785	7.12697	6.8385	6.87892
	AT1G33270	3.53398	4.6402	3.01376	3.28983
	AT1G33290	3.72083	3.62819	3.05398	3.82273
	AT1G33330	3.44294	4.09592	2.83491	3.70764
	AT1G33360	4.37469	5.05333	4.10559	4.53138
	AT1G33390	3.6792	4.73715	2.90689	3.61235
	AT1G33410	3.55213	3.95233	1.7137	3.05832
	AT1G33420	3.63604	4.38094	2.79181	3.43929
	AT1G33430	3.16511	3.93263	3.12763	3.69488
	AT1G33440	4.38566	4.3875	3.89982	4.45681
	AT1G33470	8.48816	8.50152	8.40735	8.45076
	AT1G33480	4.53978	5.06048	3.60881	5.05094
	AT1G33490	7.33541	7.43194	7.11207	7.39388
	AT1G33520	4.08406	4.95466	2.98368	4.28466
	AT1G33540	1.73985	4.36667	0.475085	0.454176
	AT1G33612	4.09592	3.24717	3.18507	3.47573
	AT1G33670	4.10936	5.23189	2.50843	4.78869
	AT1G33680	6.98971	7.25361	7.1179	7.03265
	AT1G33720	3.20555	3.37573	2.79286	2.75382
	AT1G33730	5.90809	5.65234	5.58241	5.69975
	AT1G33780	4.85632	5.63711	3.71663	5.12253
	AT1G33810	5.89004	6.08009	5.26416	5.82171
	AT1G33811	3.90497	2.02059	3.35966	3.22304
	AT1G33970	6.94205	7.66398	6.42585	6.93452
	AT1G33980	3.69766	4.83794	3.79338	3.96763
	AT1G34000	5.49969	5.6872	5.27053	5.54226
	AT1G34010	3.71589	4.08746	2.35614	3.849
	AT1G34020	3.36877	3.5656	1.94486	2.73552
	AT1G34060	6.04694	7.09561	6.17842	6.4522
	AT1G34065	4.54844	4.86987	4.12846	4.9222
	AT1G34110	3.80529	4.848	4.1416	3.58256
	AT1G34130	5.05593	5.57198	3.71589	5.19869
	AT1G34210	3.59634	3.77083	2.78764	3.39438
	AT1G34220	3.95643	4.94176	3.9607	4.35135
	AT1G34260	3.69655	4.79416	2.98687	3.92386
	AT1G34270	2.73118	3.32337	1.05658	2.47508
	AT1G34300	4.35385	4.85187	3.66846	4.18646
	AT1G34310	7.25267	6.30049	7.04396	7.29637
	AT1G34320	4.17552	5.41022	3.84025	4.05212
	AT1G34340	4.39917	4.54288	4.01167	4.45812
	AT1G34370	3.49204	4.55406	3.75961	3.44626
	AT1G34420	4.35913	4.87971	3.69794	4.59976
	AT1G34430	4.32038	4.50253	4.33649	4.14847
	AT1G34470	2.87184	3.90593	2.99639	3.10769
	AT1G34540	3.32337	2.774	1.37295	2.87381
	AT1G34550	3.3147	3.5373	2.71149	2.82782
	AT1G34750	4.47216	5.61603	4.41227	4.74672
	AT1G34760	5.07161	5.72356	5.28238	5.30737
	AT1G34770	4.22059	5.06091	4.18296	4.17473
	AT1G34780	3.99707	4.87983	3.12474	4.09212
	AT1G35160	8.09703	8.15603	8.60541	8.19918
	AT1G35190	3.29719	4.45022	2.67582	3.32048
	AT1G35350	3.34199	3.39917	0.847997	2.19219
	AT1G35420	7.23023	6.92841	6.39872	7.55446
	AT1G35470	4.26529	4.73552	3.65306	4.30305
	AT1G35560	5.04963	5.32481	3.33199	5.03474
	AT1G35580	4.07639	5.41515	4.03298	4.15623
	AT1G35620	4.20477	4.69933	3.18903	4.39025
	AT1G35670	3.82985	4.4822	3.13422	3.74953
	AT1G35680	7.2351	7.09924	6.73931	7.05658
	AT1G35780	5.34589	5.41701	5.02481	5.2538
	AT1G36070	2.82985	2.07724	3.36457	2.99639
	AT1G36160	3.59515	4.27463	3.41616	3.67016
	AT1G36180	3.88557	4.33878	3.64962	4.05832
	AT1G36240	6.97231	6.84787	6.83883	6.75012
	AT1G36320	5.7845	6.20095	5.00405	5.74012
	AT1G36370	4.51602	4.59006	4.52074	4.53325
	AT1G36390	3.89821	4.64933	3.02945	4.10182
	AT1G36730	4.30342	5.44659	3.59872	4.20438
	AT1G36980	4.93097	5.18923	4.65335	4.8525
	AT1G37130	4.45286	3.6427	6.18281	5.36513
	AT1G41830	6.76545	7.15066	6.6893	6.79207
	AT1G42430	4.3552	4.89563	4.40327	2.97514
	AT1G42440	4.41886	4.75061	3.78764	4.33557
	AT1G42470	2.854	3.91169	3.54102	2.85
	AT1G42540	4.11924	4.39232	3.98094	4.15242
	AT1G42550	3.98242	4.18795	4.25607	3.94005
	AT1G42960	6.32003	6.70646	6.21689	6.36001
	AT1G42970	9.01801	7.61305	9.28443	9.29427
	AT1G43000	4.7137	6.06674	4.34127	5.43329
	AT1G43130	3.60051	3.80941	2.49313	2.8953
	AT1G43170	6.46508	6.06964	6.2605	6.18577
	AT1G43190	4.06523	4.65821	4.14405	4.04264
	AT1G43560	4.83769	4.91433	3.82731	5.0237
	AT1G43580	3.87676	4.87529	3.73769	3.92505
	AT1G43620	3.56377	3.54905	3.42291	3.50271
	AT1G43630	3.10266	3.86987	2.93357	3.15381
	AT1G43640	3.63304	4.0039	2.98489	3.41233
	AT1G43650	5.68865	4.5743	5.16658	5.10936
	AT1G43670	6.98564	6.92448	7.4174	6.66309
	AT1G43690	3.71553	4.35849	2.80667	3.83407
	AT1G43700	3.97131	4.61147	3.35966	3.51223
	AT1G43710	4.81279	5.56603	4.73885	5.19978
	AT1G43730	4.23726	4.79129	3.904	4.15866
	AT1G43850	3.61432	4.95946	3.12433	3.91584
	AT1G43860	4.01011	4.37921	3.27426	3.78869
	AT1G43890	5.40344	5.06846	5.33074	5.19987
	AT1G43900	3.0635	4.0045	2.85599	3.48993
	AT1G44000	6.01369	4.03768	5.64942	5.5008
	AT1G44170	4.11187	4.82253	3.8474	4.0512
	AT1G44180	3.55949	4.12433	2.98368	3.47119
	AT1G44350	3.7761	4.21826	3.43696	3.90304
	AT1G44414	2.76553	3.07039	0.226509	0.910733
	AT1G44446	5.87305	5.02414	6.26228	5.71116
	AT1G44575	9.47247	7.89999	9.32231	9.45038
	AT1G44770	4.38612	4.49474	3.87922	3.94251
	AT1G44790	3.79528	4.00809	3.48328	3.41999
	AT1G44800	3.86493	4.66278	5.90545	4.05832
	AT1G44820	3.95	4.8485	4.09001	4.02414
	AT1G44835	4.03826	4.29462	3.83188	3.91552
	AT1G44900	3.71205	1.16672	3.97911	2.67751
	AT1G44910	4.8495	5.05528	4.41819	4.73606
	AT1G44920	5.17931	4.80555	4.80038	5.22997
	AT1G44960	3.94767	4.93097	3.53232	3.90159
	AT1G45000	4.95776	5.53323	4.89004	5.03562
	AT1G45050	5.75248	6.33342	5.21412	5.66761
	AT1G45110	4.5735	5.76863	4.16269	4.45088
	AT1G45130	6.08343	6.80856	5.88077	5.61039
	AT1G45150	4.56803	4.79826	4.24473	4.34653
	AT1G45170	5.73742	5.92077	5.50748	5.81083
	AT1G45207	3.56438	3.72465	2.78869	3.6241
	AT1G45233	2.99095	3.50462	2.16672	2.66448
	AT1G45249	4.25399	4.70653	3.06695	3.89045
	AT1G45332	4.64357	5.50486	4.05398	4.89263
	AT1G45474	5.59455	4.89918	5.43996	5.10119
	AT1G45688	4.76248	4.86146	3.89506	4.50653
	AT1G45976	4.53928	5.20852	4.41319	4.57192
	AT1G47128	7.16688	9.37409	6.22619	7.35764
	AT1G47200	4.55397	4.46565	3.48929	4.40497
	AT1G47240	3	4.90352	3.01881	3.76713
	AT1G47250	5.17552	5.23407	4.78433	5.08222
	AT1G47260	4.85972	5.41261	4.6014	4.88118
	AT1G47278	4.62	5.0648	4.22188	4.67356
	AT1G47290	3.01257	3.57894	2.95977	3.44095
	AT1G47420	4.49978	5.15801	4.00522	4.52895
	AT1G47480	4.59738	5.41333	3.46385	4.82388
	AT1G47490	3.22419	4.29902	2.33485	3.43095
	AT1G47500	4.48403	5.23349	4.10852	4.41301
	AT1G47530	3.74093	4.10719	3.48388	3.27798
	AT1G47580	4.77136	5.24729	2.71443	4.78747
	AT1G47640	3.82731	3.72301	3.40054	3.73606
	AT1G47670	5.17233	6.55574	3.78084	5.37799
	AT1G47710	3.3147	3.85997	5.05007	4.0027
	AT1G47720	5.74766	6.644	4.24869	6.10035
	AT1G47740	3.66391	3.78607	2.97636	3.47379
	AT1G47750	5.06393	5.83137	4.60999	5.14771
	AT1G47820	4.65306	4.87234	3.64501	4.71754
	AT1G47900	3.79338	4.30852	2.88264	3.41278
	AT1G47960	3.1811	4.04439	2.17632	2.89142
	AT1G47970	4.8802	5.19239	4.36457	4.76977
	AT1G48030	5.95873	6.80413	5.59694	6.34536
	AT1G48120	4.30256	4.88329	4.34341	4.3683
	AT1G48140	4.04323	3.75773	3.3552	3.29523
	AT1G48160	3.57652	4.15583	3.2502	3.72683
	AT1G48170	3.50843	4.1177	3.29719	3.61706
	AT1G48200	4.02059	5.19377	3.62059	4.2891
	AT1G48210	3.63807	4.47444	3.64962	3.24489
	AT1G48220	3.34625	3.9514	3.44361	3.09255
	AT1G48230	5.84825	5.92006	5.7366	5.70487
	AT1G48240	4.97315	4.97453	4.46499	4.72982
	AT1G48300	5.20672	6.2211	5.37816	5.73295
	AT1G48320	5.4002	5.28244	5.23381	5.43729
	AT1G48350	7.56114	7.06372	7.16274	7.16877
	AT1G48370	4.85112	5.87018	4.60659	5.21403
	AT1G48410	6.22348	6.69986	6.15861	6.13875
	AT1G48420	4.21578	4.50661	3.82286	3.90364
	AT1G48430	3.78938	4.87168	2.75132	3.94642
	AT1G48440	5.69042	6.5127	5.30268	5.54504
	AT1G48450	6.4821	6.3203	6.48199	6.92556
	AT1G48480	2.78346	2.40735	2.30012	2.22342
	AT1G48520	4.55551	4.98086	4.34341	4.73958
	AT1G48620	5.04264	5.18289	5.19101	4.37608
	AT1G48630	7.41667	7.39911	6.73372	7.27671
	AT1G48640	4.97315	6.06652	3.70044	5.04002
	AT1G48790	5.24907	5.79922	5.01681	5.37138
	AT1G48830	5.82324	5.73376	5.57319	5.53792
	AT1G48840	5.05181	5.28318	4.40327	5.3726
	AT1G48850	4.4851	4.7666	5.19108	4.58757
	AT1G48860	4.47314	4.49474	5.46091	4.00405
	AT1G48880	3.68594	3.29646	3.24869	3.45943
	AT1G48900	5.31518	6.18236	5.21645	5.35179
	AT1G48920	8.57811	7.48148	8.02614	8.03606
	AT1G49010	4.81506	5.21451	3.35332	4.58155
	AT1G49040	3.58436	4.03606	3.51791	3.65363
	AT1G49160	2.85997	2.92979	2.84197	2.65076
	AT1G49230	3.23573	3.15623	1.84197	2.56316
	AT1G49300	5.52732	6.08279	5.63865	5.75034
	AT1G49320	4.72547	4.76858	4.09466	4.41886
	AT1G49340	5.2272	5.38764	5.23043	5.15097
	AT1G49380	4.18587	5.71576	4.46891	4.48929
	AT1G49390	4.90557	5.92261	4.57743	5.13258
	AT1G49400	4.12928	4.71315	3.62994	4.44824
	AT1G49410	4.59216	4.21335	3.88069	4.40667
	AT1G49430	4.19279	3.61853	4.00809	3.78267
	AT1G49470	2.71149	3.85599	2.07724	2.67807
	AT1G49520	3.24641	3.98277	3.14078	3.38957
	AT1G49560	4.67384	5.43646	4.22188	5.06048
	AT1G49590	3.40463	3.29278	2.69153	2.51349
	AT1G49600	3.95327	4.82502	3.39438	3.66789
	AT1G49620	5.3535	6.03716	5.01681	5.64587
	AT1G49630	6.00479	7.02313	5.77697	6.65746
	AT1G49640	4.89433	5.39609	4.22188	4.83086
	AT1G49650	3.08406	3.45418	4.58316	2.32193
	AT1G49660	4.28355	5.60555	3.23036	4.79338
	AT1G49670	4.5346	4.708	3.31759	4.03768
	AT1G49750	4.51644	3.74344	3.99488	4.0869
	AT1G49760	7.07292	7.49667	6.85944	7.14146
	AT1G49820	4.04876	3.97759	4.0033	4.06206
	AT1G49850	3.15056	3.78241	3.1127	3.37434
	AT1G49880	3.45374	2.75773	2.39415	3.27252
	AT1G49890	3.17473	4.07382	2.04963	3.00899
	AT1G49950	3.26754	3.87807	3.61902	3.61039
	AT1G49970	7.57845	8.05707	6.78398	7.7698
	AT1G50020	6.50351	6.48333	5.57652	6.53138
	AT1G50030	4.2687	5.36492	4.25012	4.32385
	AT1G50040	3.78136	3.7148	3.17951	3.28096
	AT1G50060	5.0612	7.12347	5.19889	6.80344
	AT1G50120	3.64386	4.14037	3.76341	3.70321
	AT1G50140	3.61196	4.30305	3.81933	2.98853
	AT1G50170	4.17233	4.23879	4.08108	4.37191
	AT1G50180	3.56163	4.55013	3.47151	3.92671
	AT1G50200	4.95745	6.24837	5.11094	5.11589
	AT1G50250	8.69052	8.22786	8.12417	8.86208
	AT1G50300	3.62691	4.40926	2.96791	3.41414
	AT1G50320	4.58356	4.76907	4.15866	4.7366
	AT1G50410	4.22574	4.52105	3.54597	4.08576
	AT1G50420	2.81967	3.1811	1.25096	1.74846
	AT1G50430	5.23626	6.30181	4.59012	5.65272
	AT1G50480	5.83223	7.18915	5.69572	5.95958
	AT1G50500	4.30634	4.75969	4.06264	4.44029
	AT1G50510	3.26153	3.40327	2.18903	2.88166
	AT1G50570	4.91456	5.88069	3.92884	5.72601
	AT1G50575	3.26604	2.93231	2.63072	2.80873
	AT1G50640	5.93676	6.17393	6.00944	6.07852
	AT1G50660	4.11578	4.85614	3.22095	3.78524
	AT1G50670	4.31976	4.86567	4.22689	4.58946
	AT1G50680	5.31016	5.80142	5.08023	5.35562
	AT1G50700	3.8392	4.95373	3.88899	4.28965
	AT1G50740	3.50843	4.32445	2.61235	3.51665
	AT1G50840	3.91743	4.18507	4.28762	4.45878
	AT1G50890	3.71918	3.40599	2.68257	3.38128
	AT1G50900	6.90875	7.10805	6.06835	6.83093
	AT1G50920	4.2496	5.13077	3.95028	4.22079
	AT1G50940	3.31687	5.19298	2.71589	3.06781
	AT1G50950	6.29609	7.37217	6.416	6.21587
	AT1G51060	6.88939	6.77206	6.70718	6.48714
	AT1G51080	4.74147	4.74093	3.24031	4.59335
	AT1G51100	5.37573	6.64285	4.45132	5.65478
	AT1G51110	6.79055	6.50245	6.48408	6.81027
	AT1G51120	4.52732	5.1815	4.44228	4.65992
	AT1G51130	4.39917	4.6605	3.7366	4.41549
	AT1G51140	5.59485	6.01279	4.97499	5.65793
	AT1G51160	4.03298	5.0054	3.71534	4.22882
	AT1G51200	5.57788	6.74295	5.09908	5.3505
	AT1G51310	5.0635	5.47768	4.98618	5.22574
	AT1G51340	2.68482	1.21412	4.34341	2.85599
	AT1G51350	3.7939	3.88753	2.17313	3.57046
	AT1G51400	11.525	9.63027	11.2435	11.1567
	AT1G51410	4.38184	5.13011	4.52507	4.69131
	AT1G51440	5.94681	6.29223	3.98398	6.18877
	AT1G51450	4.51191	5.40412	3.91456	4.48446
	AT1G51510	4.82005	5.41066	4.55029	4.82477
	AT1G51540	3.83592	3.13914	2.72247	3.6837
	AT1G51550	3.66135	4.59141	2.43896	4.01436
	AT1G51560	4.78799	5.51244	3.92821	4.926
	AT1G51570	4.24298	4.59066	3.7366	4.03958
	AT1G51580	3.99141	5.16932	3.86987	4.22997
	AT1G51590	3.03034	3.81455	3.63343	3.28096
	AT1G51600	5.5601	6.5678	5.47379	5.7046
	AT1G51610	3.58976	4.64443	3.0018	3.67807
	AT1G51630	4.43296	4.91313	4.58916	4.12846
	AT1G51650	7.12252	7.22569	7.13278	7.05642
	AT1G51680	4.08265	3.73281	4.68771	3.6243
	AT1G51710	5.28429	5.5938	4.60437	5.28983
	AT1G51720	4.23993	4.488	3.24108	3.96209
	AT1G51730	4.04308	4.80219	4.04832	4.22226
	AT1G51760	4.06005	4.54905	3.90749	4.66135
	AT1G51950	4.43263	5.07232	3.80271	4.30378
	AT1G51980	4.1334	4.74595	4.362	4.28442
	AT1G52140	3.23266	3.45154	2.6017	2.848
	AT1G52150	4.65277	4.54977	4.98967	4.62225
	AT1G52160	4.01703	4.7447	2.54102	3.93829
	AT1G52190	6.75809	8.14863	6.75756	6.76858
	AT1G52200	2.89918	4.14078	2.04264	2.68706
	AT1G52220	6.4573	6.1916	6.51901	6.35896
	AT1G52230	11.3823	10.3096	10.5458	11.1222
	AT1G52260	4.14078	4.55643	3.62877	3.94392
	AT1G52280	5.6532	5.64227	5.6241	5.65535
	AT1G52290	4.68426	5.1102	3.49697	4.59335
	AT1G52310	3.62293	4.50906	2.40463	3.45549
	AT1G52320	3.65611	4.41999	3.18956	3.68669
	AT1G52340	5.18377	4.45164	5.50039	4.80912
	AT1G52360	4.46784	5.05646	4.81616	4.76591
	AT1G52380	3.51686	4.48435	3.66221	3.38911
	AT1G52500	3.16189	3.83188	3.25248	3.08746
	AT1G52510	6.38301	6.31497	6.19962	6.65288
	AT1G52540	3.22497	3.47703	2.82782	2.81762
	AT1G52565	5.41515	5.37365	5.05832	4.99232
	AT1G52570	5.1929	5.80176	5.60943	5.28265
	AT1G52600	5.1061	5.27001	4.50551	4.72159
	AT1G52730	4.60229	5.06178	4.50271	4.64616
	AT1G52740	5.45638	5.77922	5.24657	5.39173
	AT1G52760	5.21286	4.52184	5.09719	4.42945
	AT1G52770	3.43296	2.47508	2.86592	1.59455
	AT1G52855	5.00854	2.44361	4.54102	5
	AT1G52870	5.5051	5.63967	6.20555	6.15259
	AT1G52910	4.31296	3.54918	3.83147	4.0106
	AT1G52980	4.61019	5.71759	4.79468	4.53957
	AT1G53000	3.40054	3.3067	3.79442	3.46597
	AT1G53025	4.41391	5.17206	4.18481	4.46967
	AT1G53035	3.03386	3.48156	2.04963	3.37851
	AT1G53050	4.88439	5.55538	4.25197	4.86538
	AT1G53090	3.67356	2.7126	4.16912	3.08576
	AT1G53100	2.90881	2.45418	-0.358454	2.32769
	AT1G53120	3.45987	4.0197	2.67657	3.59574
	AT1G53160	3.92884	3.05137	4.20006	3.0018
	AT1G53190	4.03298	3.67694	3.69822	4.25399
	AT1G53210	5.12712	6.2917	4.4405	5.72838
	AT1G53240	5.83235	5.92918	5.77731	5.98081
	AT1G53250	4.79164	4.92995	5.10545	4.93105
	AT1G53260	7.17802	7.88582	5.89579	7.12257
	AT1G53280	5.60634	6.4489	5.3875	5.854
	AT1G53300	3.65076	4.2875	3.27774	3.68911
	AT1G53310	6.73143	6.59837	7.18836	7.18737
	AT1G53320	4.43162	5.14802	3.39266	4.44725
	AT1G53350	4.21878	5.53761	4.94064	3.96347
	AT1G53390	4.01033	4.76075	2.44493	3.90014
	AT1G53400	4.3637	4.67412	4.17113	4.31777
	AT1G53420	5.32733	5.81096	5.07168	5.83466
	AT1G53430	4.16872	6.12257	2.3505	3.99277
	AT1G53490	3.64501	4.44029	3.12543	3.71553
	AT1G53500	3.94251	4.38888	5.26679	3.81096
	AT1G53530	3.6011	4.06652	3.32553	3.31542
	AT1G53560	5.12908	5.36685	5.20124	5.2521
	AT1G53570	5.63081	6.48987	4.58236	5.18468
	AT1G53645	4.313	4.43363	3.71076	4.39666
	AT1G53650	3.82375	3.83946	3.06867	3.44956
	AT1G53670	6.38275	4.82171	7.12086	6.56346
	AT1G53680	4.55643	2.81147	3.91456	4.6094
	AT1G53720	3.88313	4.61176	3.72955	3.88753
	AT1G53730	5.5744	5.82018	5.26285	5.4707
	AT1G53750	4.97825	5.57235	4.76483	5.14767
	AT1G53800	5.63817	6.64479	5.31536	5.88943
	AT1G53830	4.35882	4.49902	3.8524	3.61753
	AT1G53840	3.82156	4.75824	3.98693	3.94365
	AT1G53850	4.74927	5.07575	4.64616	4.95954
	AT1G53880	4.11353	4.71397	3.47119	4.07468
	AT1G53910	4.57652	4.63227	3.74739	4.62936
	AT1G54070	5.21257	8.77436	2.38957	6.15178
	AT1G54100	5.3417	6.1813	4.86809	5.43089
	AT1G54115	3.52607	4.08321	2.45154	3.77083
	AT1G54130	5.24797	5.506	5.0005	5.51619
	AT1G54140	3.79961	3.93168	2.43162	3.77558
	AT1G54150	3.47379	4.30889	2.70708	3.40054
	AT1G54160	3.29131	3.65076	2.35614	3.82171
	AT1G54170	3.7046	4.33842	3.29719	3.88557
	AT1G54220	4.35332	5.51822	4.75862	4.87873
	AT1G54250	4.22689	4.71836	3.90352	3.97177
	AT1G54270	6.51199	7.23988	6.2363	6.44328
	AT1G54280	3.49313	3.70044	3.33628	3.43829
	AT1G54290	4.99141	5.24051	3.97728	4.98322
	AT1G54310	3.29866	4.01569	2.01614	3.34979
	AT1G54320	4.52021	5.39563	4.32577	4.36737
	AT1G54340	4.9514	7.42181	4.57531	5.17911
	AT1G54350	4.1334	3.17153	3.84699	4.0505
	AT1G54360	3.91648	4.53481	3.60407	3.74631
	AT1G54390	4.23215	4.68388	3.86328	4.57168
	AT1G54460	5.42223	5.95408	5.28355	5.33074
	AT1G54490	3.72792	4.43296	3.50843	3.774
	AT1G54500	5.44012	5.63677	5.26566	5.51586
	AT1G54520	5.68082	5.44477	5.02525	6.02857
	AT1G54570	4.17903	4.43376	3.70642	4.11952
	AT1G54610	3.81352	4.30743	2.95327	3.87184
	AT1G54690	4.39849	1.95977	3.72137	2.69153
	AT1G54730	4.4614	5.09761	3.78921	4.17592
	AT1G54780	8.52656	8.01594	8.37821	8.62761
	AT1G54820	6.96613	6.65907	5.76527	6.42822
	AT1G54830	6.66292	7.47265	6.33753	6.8334
	AT1G54920	3.12102	3.49313	2.70487	2.41414
	AT1G54990	3.54844	3.90111	2.73335	3.2426
	AT1G55000	5.1152	6.09663	4.95109	5.11949
	AT1G55020	5.6457	7.29324	5.16752	5.35431
	AT1G55080	4.12722	5.04111	3.35473	4.26641
	AT1G55090	4.44361	4.81558	4.17206	4.40554
	AT1G55110	5.63894	6.31868	5.29278	5.8071
	AT1G55120	3.40122	2.43296	3.0045	3.22651
	AT1G55140	4.18216	5.03504	4.0701	4.6151
	AT1G55150	3.99626	4.70693	3.42818	4.14265
	AT1G55170	3.82324	3.97636	2.86691	3.58676
	AT1G55190	4.472	4.98743	3.71918	4.26754
	AT1G55200	3.91121	4.85025	2.75702	3.3505
	AT1G55250	4.16607	4.70775	3.00755	3.87578
	AT1G55260	4.23189	5.37955	4.24869	4.40122
	AT1G55265	6.16017	7.55995	7.00994	6.55405
	AT1G55310	4.67835	4.60377	4.77821	4.87873
	AT1G55320	3.63517	3.43429	2.9542	3.24413
	AT1G55325	3.45128	4.29337	2.96236	3.55704
	AT1G55340	5.09856	5.70148	4.60095	4.84536
	AT1G55350	4.17153	5.10758	3.58105	4.25965
	AT1G55360	5.23611	5.27557	5.13996	4.95954
	AT1G55365	4.49889	4.42694	3.6311	4.84248
	AT1G55370	5.91719	7.80918	3.13258	6.1275
	AT1G55460	3.83693	4.46706	2.15056	3.80632
	AT1G55480	8.47982	7.00938	8.88258	8.65189
	AT1G55490	7.68727	7.86363	7.2078	7.63668
	AT1G55500	6.21607	7.76644	6.24831	5.98322
	AT1G55510	5.5659	6.52152	5.52184	5.50032
	AT1G55520	4.02237	4.52231	3.5735	4.05702
	AT1G55530	4.73931	5.68692	4.28577	5.16229
	AT1G55535	3.66278	4.27761	3.69153	4.2604
	AT1G55546	4.77979	5.74443	5.16551	5.02281
	AT1G55620	3.5008	4.65592	2.99548	3.52544
	AT1G55670	11.6769	10.7037	10.7534	11.4128
	AT1G55680	5.48652	6.55931	4.92067	5.47968
	AT1G55690	4.30889	5.86443	3.58496	4.38681
	AT1G55730	3.98216	4.33605	3.34955	3.8784
	AT1G55740	3.92067	4.32279	4.42344	3.20226
	AT1G55750	3.76765	4.08831	2.83592	3.8953
	AT1G55760	3.50526	4.28725	2.97682	3.82909
	AT1G55810	4.02296	4.27575	3.75346	3.96809
	AT1G55840	4.50919	5.197	4.45115	4.27917
	AT1G55850	4.03144	5.66708	3.27352	4.37226
	AT1G55860	5.05068	5.76485	4.71293	4.93603
	AT1G55880	3.68986	4.73295	3.39712	3.7057
	AT1G55900	3.33199	3.73227	2.01792	3.11437
	AT1G55910	3.73913	4.33175	2.61746	3.8603
	AT1G55915	4.31325	4.69125	3.58676	4.45878
	AT1G55920	3.73552	4.22033	3.12267	4.14731
	AT1G55930	3.27352	4.08831	2.87381	3.96255
	AT1G55960	6.99639	6.07328	7.57622	6.49673
	AT1G56020	2.39506	2.07382	2.93923	1.72247
	AT1G56050	3.98664	3.7666	3.81686	3.90569
	AT1G56070	8.00753	8.62518	7.90659	8.00588
	AT1G56110	4.57682	5.31343	4.80219	4.34234
	AT1G56120	4.93074	5.88777	4.20945	5.40939
	AT1G56130	4.22574	5.20574	4.35191	4.04614
	AT1G56140	4.85167	5.27103	4.44824	4.73136
	AT1G56145	5.87689	6.52466	5.5016	5.44394
	AT1G56170	5.08449	5.90749	4.39094	5.1418
	AT1G56180	3.69711	4.42828	3.55766	4.10894
	AT1G56190	8.53784	7.32184	8.91072	8.4254
	AT1G56220	8.47512	9.74504	7.45504	8.12323
	AT1G56230	3.79649	3.8339	3.32337	4.23993
	AT1G56260	3.74416	4.01078	3.06005	3.31034
	AT1G56290	4.61117	5.65349	3.98368	4.56651
	AT1G56300	5.91862	6.85287	4.25361	6.19967
	AT1G56320	3.46074	4.27053	4.08661	3.63691
	AT1G56410	7.4261	8.30063	8.18299	6.95931
	AT1G56420	4.76253	5.28343	3.49356	4.51159
	AT1G56430	4.17792	4.64328	4.04789	4.62819
	AT1G56440	3.80426	4.4522	3.49442	3.7148
	AT1G56450	5.16623	5.304	5.04282	5.26311
	AT1G56460	4.3427	4.87147	3.68538	3.98345
	AT1G56500	4.30253	4.96473	4.35463	4.75053
	AT1G56580	5.78136	4.15987	5.36912	5.7241
	AT1G56700	5.62605	6.17433	5.79926	5.79129
	AT1G56720	3.95358	4.02207	3.49271	3.9858
	AT1G57590	3.52356	2.73552	4.20085	4.53232
	AT1G57620	4.77347	5.37955	3.68706	4.37086
	AT1G57680	4.78031	4.58586	4.20594	4.56986
	AT1G57720	5.92935	6.53074	6.01044	5.95431
	AT1G57750	5.88525	6.48328	4.15245	5.47638
	AT1G57770	5.46287	5.30351	5.3972	5.57312
	AT1G57820	3.40463	4.30889	3.44758	3.5656
	AT1G57870	3.95699	4.82154	3.85266	4.02118
	AT1G58030	5.02303	5.99016	4.4219	4.81967
	AT1G58100	4.21218	4.55321	3.70183	3.86071
	AT1G58110	4.69488	5.48091	3.65076	4.851
	AT1G58230	3.94345	4.33092	2.71918	3.70874
	AT1G58250	3.5509	3.73877	2.34483	3.34908
	AT1G58290	7.37237	5.60288	7.36419	6.92734
	AT1G58360	5.40837	4.94345	4.33199	5.40701
	AT1G58390	4.8679	4.56316	4.41075	5.02813
	AT1G58410	3.22033	4.42358	3.83592	3.38957
	AT1G58440	3.96509	0.632268	4.13832	3.04352
	AT1G58983	5.57259	6.04002	5.07039	5.69544
	AT1G59218	3.25096	4.12102	2.80735	4.42358
	AT1G59510	2.9782	4.56407	0.516015	2.15218
	AT1G59520	3.35473	3.78136	2.72683	3.34767
	AT1G59580	4.40939	5.0751	2.43029	4.38198
	AT1G59610	4.08037	4.71644	3.55295	3.8898
	AT1G59620	4.15218	3.96532	3.03914	4.48478
	AT1G59640	3.59574	4.32984	2.04963	2.77821
	AT1G59650	3.41278	2.38681	2.84197	2.99458
	AT1G59710	3.88199	4.71131	4.65992	3.71827
	AT1G59740	3.72846	3.79961	4.31252	4.21917
	AT1G59750	5.23693	5.84771	5.45493	5.38799
	AT1G59760	4.00959	4.61863	3.25651	3.72465
	AT1G59780	4.33378	4.67101	4.06005	4.12598
	AT1G59820	3.94205	4.75435	3.27873	3.90159
	AT1G59830	6.28642	6.33985	6.16179	6.24422
	AT1G59900	4.4518	5.47366	4.65615	4.6107
	AT1G59940	4.27352	2.53107	4.80116	3.88947
	AT1G59950	3.49825	4.00809	3.34908	3.62527
	AT1G59960	4.39461	4.78241	4.15623	4.19377
	AT1G59970	2.68257	3.69599	4.31542	3.49185
	AT1G59980	3.16832	2.96901	3.22188	2.43829
	AT1G59990	3.54597	4.98299	1.77189	3.94158
	AT1G60000	5.89171	5.22335	6.24861	5.43543
	AT1G60010	4.30378	4.33743	3.52957	4.15494
	AT1G60030	4.26853	4.7899	4.72228	4.49036
	AT1G60060	4.69914	5.25248	4.16162	4.51244
	AT1G60070	3.76058	4.34436	3.21568	3.71663
	AT1G60140	5.09381	6.07585	5.57637	5.57516
	AT1G60160	4.41454	5.17425	4.17473	4.79898
	AT1G60170	4.81438	5.2765	3.90913	4.63479
	AT1G60200	4.87398	5.41808	4.17712	4.67224
	AT1G60230	4.83643	4.86526	4.16108	4.68519
	AT1G60420	4.27016	5.77541	3.99175	4.64234
	AT1G60440	2.99277	3.66107	2.51602	3.02326
	AT1G60470	8.93345	9.64357	9.24639	9.15751
	AT1G60490	3.76022	4.61412	3.17313	3.76836
	AT1G60500	4.43503	5.3466	5.20085	3.99313
	AT1G60530	4.45631	5.64717	5.42551	3.89579
	AT1G60550	5.66512	5.43296	5.98197	5.51633
	AT1G60590	3.09424	1.4957	3.07724	1.40054
	AT1G60600	4.88899	3.87676	3.97453	4.35191
	AT1G60610	3.07895	2.87971	2.01078	2.44361
	AT1G60620	3.36036	3.99277	2.43563	3.46336
	AT1G60630	3.67129	2.11103	2.52607	1.96717
	AT1G60650	4.6372	5.48398	3.8334	4.59932
	AT1G60670	3.67016	4.37365	3.37156	3.8166
	AT1G60690	4.22188	4.86295	3.84699	4.25399
	AT1G60710	5.13079	6.15886	4.90993	5.22123
	AT1G60730	4.35896	4.38267	3.66676	4.04264
	AT1G60750	3.55459	4.54535	3.56071	3.42626
	AT1G60770	3.92758	4.43785	3.05947	3.92315
	AT1G60780	3.93891	4.44294	3.96594	3.8125
	AT1G60790	3.56133	4.17173	2.73931	3.71864
	AT1G60800	3.8191	4.17028	2.88036	3.84432
	AT1G60830	5.05904	5.53647	4.7357	5.13778
	AT1G60870	5.37851	5.6008	4.75168	4.89433
	AT1G60900	4.5507	5.50695	4.38658	4.77979
	AT1G60940	4.99322	5.47735	4.48864	4.99774
	AT1G60950	10.1862	8.78068	9.85156	9.68467
	AT1G60970	3.91616	4.29817	3.69933	4.1177
	AT1G60990	3.25952	3.90079	3.12212	3.30305
	AT1G60995	4.29315	5.34341	3.64443	4.42761
	AT1G61010	4.24031	4.40633	3.73904	3.77742
	AT1G61030	3.09085	2.97453	2.09761	2.12433
	AT1G61040	3.79511	4.49963	2.73913	3.65535
	AT1G61065	5.29939	5.99152	4.99955	5.6872
	AT1G61120	3.94392	2.37202	3.2918	2.69153
	AT1G61140	4.08958	4.50367	3.774	4.12309
	AT1G61150	4.68846	5.26397	4.55367	4.897
	AT1G61210	4.0027	2.79909	3.54535	3.51412
	AT1G61240	3.70044	5.09339	3.89724	3.48156
	AT1G61250	4.33378	5.45779	4.38578	4.60585
	AT1G61260	4.05311	5.03166	1.0072	4.64097
	AT1G61350	3.81209	4.65821	2.68661	3.85459
	AT1G61520	12.3317	11.1575	12.184	12.2733
	AT1G61560	2.88947	2.76553	2.04963	3.1635
	AT1G61570	4.28244	4.67186	3.38336	4.13504
	AT1G61580	6.71319	6.57516	6.92513	6.59529
	AT1G61620	4.04592	4.21781	3.32373	3.8505
	AT1G61667	3.43095	3.98959	1.42492	2.99548
	AT1G61670	3.20163	4.40871	3.05832	3.488
	AT1G61680	4.13668	4.0869	4.16752	3.74775
	AT1G61690	3.48929	4.10098	2.17632	3.13258
	AT1G61700	6.14023	6.36352	5.81378	6.28287
	AT1G61720	6.66249	5.86381	6.19525	6.43863
	AT1G61730	5.09719	5.64184	4.73985	5.19377
	AT1G61770	4.03562	5.23189	3.22033	3.90689
	AT1G61780	5.50843	6.49057	5.5741	5.66391
	AT1G61790	4.16852	4.90617	3.55305	4.30086
	AT1G61800	4.16932	3.68678	4.43095	4.00944
	AT1G61870	3.39232	3.81044	0.948601	3.42895
	AT1G61890	5.25437	5.10978	4.78241	4.27724
	AT1G61900	3.75168	3.96717	2.98368	4.04264
	AT1G62020	4.07125	4.68442	3.42952	4.0018
	AT1G62040	5.56224	6.16241	4.9348	5.3417
	AT1G62250	5.35697	5.0993	5.25512	5.84532
	AT1G62270	2.51349	3.70929	3.24793	3.0635
	AT1G62300	3.39506	5.75515	5.80555	3.07211
	AT1G62310	3.42626	3.83441	2.78555	2.83491
	AT1G62330	3.25399	3.06867	0.895303	2.41954
	AT1G62390	4.33299	4.61671	3.43909	4.32395
	AT1G62400	3.92979	3.80976	3.18798	3.35614
	AT1G62422	4.1035	4.37712	2.9782	3.91552
	AT1G62430	2.89336	3.57652	2.52105	2.33342
	AT1G62450	3.99729	4.71973	4.10014	4.29719
	AT1G62520	3.55643	2.03914	3.16591	3.33056
	AT1G62580	3.14078	2.38681	2.07382	3.10601
	AT1G62600	4.73715	5.12598	4.35073	4.24108
	AT1G62640	3.75852	4.43136	2.91533	3.83754
	AT1G62660	4.49477	4.63246	4.58329	4.05591
	AT1G62730	3.73552	4.34127	2.57531	3.72356
	AT1G62740	5.3412	5.34809	5.00099	5.24975
	AT1G62750	7.49185	6.65123	7.56198	7.72358
	AT1G62780	6.96676	7.17113	7.24532	7.2446
	AT1G62790	4.22959	4.72356	4.01614	4.24031
	AT1G62820	4.16511	4.31687	4.3875	3.92029
	AT1G62870	2.60407	2.73118	1.04264	1.76129
	AT1G62960	4.32709	4.16363	3.73552	4.27662
	AT1G62970	2.8339	3.70155	2.07039	2.82985
	AT1G63000	5.18851	5.20411	4.75417	4.96093
	AT1G63010	3.86295	4.04352	3.60466	3.69265
	AT1G63050	3.33199	4.19771	3.67054	3.58656
	AT1G63160	3.76129	3.82273	3.13668	3.14649
	AT1G63180	5.59096	6.48671	5.6008	5.65592
	AT1G63220	5.95455	6.60088	5.16752	6.04767
	AT1G63250	2.83794	3.0036	-0.494109	2.23573
	AT1G63260	4.11353	5.59515	4.02326	4.03914
	AT1G63300	4.23097	4.82548	4.35657	4.71896
	AT1G63390	3.81967	5.16108	4.04177	3.71809
	AT1G63420	2.90881	1.8679	1.64155	2.32769
	AT1G63430	4.774	5.08506	4.67845	5.15394
	AT1G63440	4.15421	5.08948	3.75382	4.03386
	AT1G63470	3.57168	4.15947	3.03914	3.62059
	AT1G63490	4.23598	4.71827	3.31615	3.97147
	AT1G63500	4.22709	4.27575	3.72274	4.2447
	AT1G63610	4.03232	4.47978	3.45483	4.19712
	AT1G63650	3.7366	3.94111	2.89918	3.87381
	AT1G63660	3.41515	3.69988	3.04352	3.48156
	AT1G63690	4.61166	5.57395	4.29321	4.77123
	AT1G63700	3.0036	4.57107	2.93074	2.58496
	AT1G63710	4.02059	2.88362	3.49697	4.0018
	AT1G63720	3.33771	4.06781	2.96347	3.84599
	AT1G63770	5.56506	6.23163	5.61316	5.68029
	AT1G63780	3.88264	4.38267	3.71809	3.49506
	AT1G63800	4.61559	5.27268	3.98391	4.54102
	AT1G63830	5.28367	6.35644	5.66893	5.90207
	AT1G63840	4.1177	3.45943	3.91648	4.39369
	AT1G63900	3.82604	4.393	3.66078	3.99345
	AT1G63940	3.93876	4.26303	3.72629	4.09128
	AT1G63970	6.50001	6.25238	6.54597	6.80864
	AT1G63980	2.75702	3.76765	2.93923	2.30743
	AT1G64065	5.13422	6.76002	3.97223	5.62732
	AT1G64090	5.86814	6.6401	6.08023	6.07468
	AT1G64110	3.95303	4.23668	3.91313	3.87553
	AT1G64140	4.28355	4.96301	3.8101	4.69998
	AT1G64150	4.74739	4.63865	4.01837	4.52482
	AT1G64160	3.40871	4.30122	1.0072	3.05311
	AT1G64190	4.58892	5.68835	4.18444	4.72203
	AT1G64200	4.99111	4.97728	5.07368	4.95093
	AT1G64230	7.7542	8.42339	7.87097	7.85582
	AT1G64350	3.76341	3.75061	2.36083	3.40281
	AT1G64355	6.71534	7.34944	5.83555	6.79266
	AT1G64390	4.11873	2.91791	3.95954	4.14405
	AT1G64400	5.19259	5.34056	5.47184	5.55888
	AT1G64430	4.03445	4.14377	3.2886	3.90448
	AT1G64440	5.5539	6.01742	5.96803	5.6893
	AT1G64480	3.33199	3.33342	3.33056	2.43829
	AT1G64500	6.45976	5.51191	6.83826	6.38007
	AT1G64510	7.69881	7.37886	6.90941	7.46952
	AT1G64520	5.33789	5.45319	5.15644	5.39592
	AT1G64530	3.73372	4.45374	3.65954	3.93452
	AT1G64550	4.19077	5.12334	3.99621	4.40654
	AT1G64600	4.97223	5.82082	4.63401	4.97407
	AT1G64625	3.22033	3.53356	2.36737	3.39917
	AT1G64640	3.59096	1.59932	2.26003	2.58015
	AT1G64650	3.58256	3.5008	3.47379	3.63459
	AT1G64660	4.5986	6.45815	3.93168	6.02835
	AT1G64680	4.86443	4.54813	5.10161	5.20477
	AT1G64720	6.98692	7.29086	7.0897	6.4844
	AT1G64750	4.89336	5.84699	4.85499	5.04045
	AT1G64770	4.90159	6.17289	3.40518	5.09542
	AT1G64780	3.83407	1.71516	5.86753	3.62566
	AT1G64790	4.15357	5.05423	3.964	4.16981
	AT1G64810	4.04571	4.59246	2.6011	4.19298
	AT1G64850	5.41549	6.05441	4.30012	5.50985
	AT1G64860	6.8132	6.79695	6.70653	7.0728
	AT1G64880	5.46875	6.31823	4.52262	4.8339
	AT1G64940	6.21665	7.79526	5.00854	6.10643
	AT1G64970	3.9514	5.14211	3.50335	3.87529
	AT1G64980	5.3152	3.45917	5.72955	5.06798
	AT1G65000	4.46369	5.52042	4.20477	4.38474
	AT1G65030	3.38313	4.61589	1.56397	3.67393
	AT1G65032	4.75995	4.92244	3.95791	4.79649
	AT1G65040	3.99186	4.94298	3.64155	4.29352
	AT1G65060	3.74244	3.1865	5.13373	3.2561
	AT1G65070	4.09649	5.32793	3.87414	4.22368
	AT1G65230	7.7213	7.10601	6.91695	7.81935
	AT1G65260	6.48645	6.70998	6.01711	6.66652
	AT1G65270	4.21387	5.1592	3.81967	4.35661
	AT1G65280	4.37903	4.92529	4.08598	4.23362
	AT1G65290	3.53481	3.89966	2.86987	3.40871
	AT1G65295	5.51749	5.96224	3.87381	5.23048
	AT1G65320	5.86162	6.96394	6.022	5.22599
	AT1G65410	2.93546	3.86592	3.0054	2.9279
	AT1G65420	3.73444	3.54967	3.34199	3.60051
	AT1G65430	4.97972	5.59485	4.64578	5.02695
	AT1G65440	4.00684	4.60774	3.6792	3.90728
	AT1G65520	4.41981	5.7271	3.5656	4.66823
	AT1G65540	3.27426	4.39025	3.34056	3.40054
	AT1G65560	3.41684	3.03386	2.56071	2.9542
	AT1G65580	4.07039	4.37851	3.85798	4.00988
	AT1G65590	4.98216	5.63411	4.68285	5.44791
	AT1G65650	4.86666	5.23879	4.38819	4.8339
	AT1G65660	4.47789	5.2719	4.14731	4.57833
	AT1G65700	3.8505	4.28725	3.44956	3.7366
	AT1G65720	7.15772	7.61535	6.35109	7.19167
	AT1G65730	4.94751	6.42755	5.18017	5.36247
	AT1G65790	3.96993	4.22574	2.8339	4.38819
	AT1G65800	4.55827	5.21956	3.47768	4.14812
	AT1G65820	3.96116	4.36527	3.7148	3.95466
	AT1G65840	3.15947	4.63633	4.38267	3.34341
	AT1G65870	3.56803	2.45812	3.49889	2.48929
	AT1G65930	4.59495	6.45198	4.49676	4.61176
	AT1G65950	4.15785	4.4121	3.63691	3.849
	AT1G65960	4.52795	6.21917	4.88509	5.69265
	AT1G65980	7.23506	7.62968	6.6575	7.48836
	AT1G66070	3.52982	4.04089	2.74416	3.24336
	AT1G66080	2.74201	2.98732	2.60881	2.42223
	AT1G66130	6.48816	6.85262	6.12805	6.43346
	AT1G66140	4.47054	5.15401	5.86493	4.55827
	AT1G66150	4.19152	4.01091	3.90868	4.41404
	AT1G66180	3.46728	3.20711	5.38198	3.1635
	AT1G66200	4.04934	5.20438	4.63324	4.45637
	AT1G66210	3.21878	3.5509	2.09424	3.11603
	AT1G66240	7.97398	8.6666	8.61904	8.56319
	AT1G66330	6.79649	6.09001	6.88606	6.65378
	AT1G66340	3.85649	4.37573	3.31325	4.00944
	AT1G66350	3.98914	4.55176	3.80818	4.45733
	AT1G66400	5.29057	4.30816	9.92168	5.53792
	AT1G66430	4.55029	4.47606	4.36159	4.56117
	AT1G66460	3.43563	4.68538	2.90689	2.95977
	AT1G66520	3.54782	3.91217	3.4522	3.58075
	AT1G66530	5.3579	5.41616	4.5435	4.96486
	AT1G66540	6.24717	6.40297	6.05436	6.00326
	AT1G66550	5.32445	6.64602	7.92547	6.11103
	AT1G66570	5.35773	5.88264	6.03815	5.30797
	AT1G66670	6.38134	6.90653	5.67788	6.55438
	AT1G66680	4.67271	5.20085	4.40769	4.51854
	AT1G66730	3.52857	3.9279	2.90304	3.29719
	AT1G66740	2.9855	-0.504305	2.23266	1.45681
	AT1G66780	2.78869	4.90593	3.75916	2.7137
	AT1G66840	4.40054	4.48671	4.61206	4.14893
	AT1G66850	6.46508	5.28559	6.35368	6.22747
	AT1G66880	3.2032	4.17113	3.37226	3.44956
	AT1G66920	3.2032	3.94953	1.77821	2.75916
	AT1G66950	4.51833	6.51224	4.26429	5.00799
	AT1G66970	4.6879	5.97212	4.37851	4.73363
	AT1G66980	4.63865	5.66002	4.57329	4.53626
	AT1G67000	3.86245	4.29278	2.63227	3.56499
	AT1G67040	2.48543	3.05137	2.28096	2.41414
	AT1G67050	4.36842	4.94017	4.26266	4.33056
	AT1G67070	4.86101	5.05684	5.25999	4.45641
	AT1G67080	4.61677	4.33271	4.1918	4.15056
	AT1G67120	3.41819	4.52105	2.38405	3.45812
	AT1G67230	3.5743	4.0015	3.09029	3.17792
	AT1G67280	5.87127	6.13552	5.27451	5.76713
	AT1G67310	3.60857	4.54597	3.28806	3.65352
	AT1G67325	4.68977	5.13251	4.58085	4.61314
	AT1G67340	4.02724	4.62517	3.01078	3.3505
	AT1G67350	6.52278	6.36282	6.61029	6.66235
	AT1G67360	7.62169	7.05924	7.84959	7.6299
	AT1G67430	7.02604	7.16494	6.90973	6.96782
	AT1G67440	4.25535	4.789	3.79929	4.26349
	AT1G67480	5.99277	6.21951	6.02674	6.14527
	AT1G67490	3.49697	4.62877	2.71149	3.70819
	AT1G67550	3.43741	4.57249	2.49057	3.36224
	AT1G67560	4.73254	5.96625	4.24146	5.3222
	AT1G67580	4.49591	5.21296	4.21464	4.27053
	AT1G67620	4.19219	4.7301	3.7859	4.09198
	AT1G67650	4.34447	5.17213	3.80787	4.1643
	AT1G67660	3.94205	4.57954	2.9782	4.03342
	AT1G67680	3.70238	4.92576	3.33914	3.68173
	AT1G67700	7.04235	5.8837	7.64012	6.94759
	AT1G67720	3.86967	4.98741	3.97435	4.00612
	AT1G67730	4.57969	4.15441	4.12453	4.06415
	AT1G67740	8.94754	7.90414	9.13971	9.11983
	AT1G67750	4.59216	2.46554	3.92663	4.36947
	AT1G67785	5.65678	5.80038	5.46401	5.43729
	AT1G67800	3.23726	3.30889	3.52356	2.40054
	AT1G67830	4.63227	4.43829	5.22188	3.98868
	AT1G67840	5.85387	6.21383	5.55336	5.89518
	AT1G67856	3.87381	3.14893	7.46589	4.09592
	AT1G67880	2.18269	1.38405	2.51854	1.62761
	AT1G67890	4.10014	5.17166	3.37295	4.05456
	AT1G67900	4.33138	5.60986	4.55292	3.96056
	AT1G67910	7.17153	8.83715	6.70155	7.36475
	AT1G67930	3.17153	3.58195	2.40327	2.58135
	AT1G67940	5.24755	5.70127	4.95373	5.21237
	AT1G68010	8.33398	7.6663	8.55453	8.52955
	AT1G68020	5.17233	5.98817	4.76102	5.05783
	AT1G68040	4.46858	4.61235	4.55704	4.67864
	AT1G68050	4.98778	8.10153	5.64393	5.72996
	AT1G68060	4.23879	4.65564	4.24241	4.29811
	AT1G68070	4.3572	5.25758	4.04133	4.3658
[truncated: 7,730 more rows]
